# Supplementary material for: Social entrepreneurial intention among university students in China
Source: Sci Rep. 2024 Mar 28;14:7362. doi: 10.1038/s41598-024-58060-4 (PMC10978997; doi:10.1038/s41598-024-58060-4)
Supplement: Supplementary file 2 — Supplementary Information. [file 41598_2024_58060_MOESM2_ESM.csv]

Gender	Education	HH_Income	Age_Group	University	Subject	RTP1	RTP2	RTP3	RTP4	SEF1	SEF2	SEF3	SEF4	SEF5	NFA1	NFA2	NFA3	NFA4	NFA5	PVS1	PVS2	PVS3	PVS4	PVS5	ORG1	ORG2	ORG3	ORG4	ATE1	ATE2	ATE3	ATE4	ATE5	SUN1	SUN2	SUN3	SUN4	PBC1	PBC2	PBC3	PBC4	PBC5	SEI1	SEI2	SEI3	SEI4	SEI5	Random	RTP
1	1	5	3	3	2	2	2	2	2	2	2	2	3	1	2	2	2	1	2	2	3	1	3	2	5	5	5	4	1	1	1	1	1	1	2	1	2	4	4	4	5	3	2	2	2	1	3	47.2693439274903	2
2	1	4	4	4	1	4	4	3	5	5	4	5	5	5	4	5	4	2	2	3	3	2	3	3	2	1	2	2	2	3	2	2	2	1	2	1	1	3	2	3	3	2	2	1	2	2	3	49.8883630162799	4
2	1	4	5	4	2	1	1	2	1	1	1	1	1	1	2	2	2	4	2	5	5	5	4	5	1	2	1	1	1	1	1	1	1	2	2	3	2	2	2	2	2	2	2	3	1	2	2	49.1733555021866	1.25
2	1	2	2	2	1	4	4	3	4	5	3	4	3	4	4	4	3	5	5	5	5	5	5	5	4	3	5	4	2	2	2	3	3	2	1	1	1	3	3	2	2	2	2	4	2	3	3	48.9186752609854	3.75
2	1	4	3	1	1	1	2	1	2	2	1	3	3	2	1	1	1	1	1	2	2	1	3	3	3	3	2	3	1	1	2	1	1	2	3	2	1	5	5	5	4	5	2	3	1	2	2	44.4321508577181	1.5
1	1	4	4	3	1	1	2	2	1	1	1	2	1	1	3	3	4	3	3	2	1	2	2	1	5	4	5	5	2	1	2	2	2	1	1	1	1	3	3	4	4	2	2	2	2	1	3	44.6988277658856	1.5
2	3	3	3	3	1	4	2	2	2	3	2	2	2	4	3	3	2	4	4	4	5	5	5	5	3	4	4	4	2	3	3	2	3	1	1	1	1	2	2	1	1	2	2	2	4	3	3	49.0481483304068	2.5
1	1	5	5	4	2	2	4	3	2	1	1	1	1	2	4	4	5	4	5	2	1	2	2	3	1	1	1	1	3	3	3	2	2	1	1	1	1	1	1	2	1	1	1	1	1	1	1	54.9016631331349	2.75
1	1	5	3	4	1	2	2	1	1	4	5	2	4	5	1	2	1	1	1	1	1	2	1	1	2	1	2	4	2	2	2	2	1	3	4	4	3	2	2	1	3	3	2	2	4	1	1	49.4402432892599	1.5
1	1	4	4	4	1	2	1	3	2	3	3	3	2	3	1	1	1	2	1	4	5	4	4	3	1	1	2	1	4	2	4	5	4	1	1	1	2	2	1	1	3	3	2	3	2	2	2	49.0491186750429	2
2	1	5	5	1	2	1	1	1	2	3	4	3	3	2	1	1	1	1	2	3	4	3	3	3	3	4	3	3	2	1	1	1	4	2	3	3	1	4	2	3	5	4	1	1	1	1	1	48.9788364865345	1.25
2	2	4	4	5	2	1	2	1	1	2	3	1	3	3	2	3	2	1	2	3	4	4	2	4	4	4	4	4	2	2	1	2	3	2	2	4	1	4	4	3	5	4	2	3	1	1	1	46.5189878013472	1.25
2	1	3	2	2	1	4	3	2	3	4	3	4	3	4	5	3	3	5	5	5	5	5	5	5	4	3	4	5	2	2	2	4	5	2	2	2	1	3	2	3	2	2	2	3	3	3	4	54.2817625637008	3
2	1	4	3	5	1	5	5	5	4	1	1	1	2	1	2	2	2	3	2	1	1	1	1	1	1	1	1	1	2	1	1	2	2	2	3	3	2	1	1	1	2	1	2	4	2	1	2	47.3838662961986	4.75
2	2	2	3	3	1	4	2	3	4	4	3	3	3	4	4	4	5	4	5	4	5	5	5	5	3	3	4	4	2	2	3	3	3	2	1	1	1	3	2	2	2	1	3	4	4	4	3	48.6576316867177	3.25
2	1	4	4	4	1	2	3	3	1	2	2	2	3	2	2	2	2	2	2	2	2	2	4	2	1	1	2	2	2	2	2	1	3	2	2	2	2	5	5	5	5	5	1	1	1	1	2	44.6443881846602	2.25
2	1	2	2	2	1	3	3	2	4	4	3	2	2	5	4	4	4	4	5	5	5	5	5	5	3	4	5	5	2	2	2	3	4	2	2	2	2	3	3	2	2	2	2	4	4	4	4	45.4276480171214	3
2	1	5	4	1	1	2	3	1	3	4	3	5	2	5	2	1	1	2	2	1	1	1	1	2	1	1	1	1	3	4	4	3	3	2	2	1	2	1	1	1	1	2	1	1	1	2	1	53.0391833818716	2.25
2	2	5	3	4	1	4	2	3	3	4	2	3	3	4	4	4	4	4	4	5	4	5	4	3	2	5	4	5	2	2	4	4	4	2	1	1	1	3	4	2	2	1	3	3	3	4	2	52.2050830413469	3
1	1	5	5	3	1	2	1	3	3	2	2	3	2	2	2	3	1	3	3	4	4	2	4	4	2	1	1	2	2	2	4	1	3	5	5	4	4	1	1	1	2	1	2	2	2	2	3	51.751763550635	2.25
2	3	4	5	3	1	5	2	4	4	4	2	4	2	4	4	4	4	4	4	5	5	5	5	5	3	4	4	5	2	2	2	2	2	2	2	2	2	2	3	2	4	3	2	2	3	3	3	50.0426350057575	3.75
1	1	6	4	5	2	2	2	2	2	4	5	5	4	3	2	2	2	1	4	1	1	1	1	1	1	1	1	1	2	1	1	2	3	1	1	1	1	1	1	1	1	1	2	3	2	2	1	47.359173500469	2
2	1	4	2	4	1	2	2	2	3	2	1	2	3	3	2	3	2	1	4	2	4	2	1	2	3	2	3	4	1	1	1	2	2	1	1	2	1	4	4	4	5	4	1	1	1	1	2	54.5501485974721	2.25
2	1	1	2	2	1	1	2	2	3	3	2	2	3	3	1	1	2	3	3	4	2	4	4	4	3	4	4	4	2	1	1	2	3	1	1	1	1	1	1	1	1	1	1	3	3	1	3	49.2009559109433	2
2	1	3	4	3	1	3	3	4	2	4	4	5	3	5	3	3	3	4	2	5	5	4	5	5	3	2	4	2	5	5	5	5	5	5	4	5	5	4	5	2	5	2	3	3	3	2	3	49.9557879632863	3
2	1	2	2	2	1	4	3	3	4	4	3	3	3	5	3	3	3	4	4	5	5	5	5	5	3	3	5	4	2	3	3	3	4	1	2	2	2	3	3	2	2	2	3	5	5	5	5	54.0907149015699	3.5
2	1	3	2	2	1	5	3	3	4	4	4	4	4	3	2	4	4	5	5	5	5	5	5	5	4	2	4	2	3	3	3	3	4	2	3	2	2	3	3	1	1	3	2	3	3	3	3	49.3579012093324	3.75
2	1	4	3	1	1	2	2	2	2	1	2	1	1	1	2	2	2	3	2	2	1	3	2	3	1	1	2	1	4	4	4	5	2	1	2	1	1	4	4	2	4	4	2	3	2	1	3	49.0443053908434	2
1	1	5	4	5	1	1	1	1	1	2	2	3	1	2	1	1	1	1	2	4	5	3	4	4	2	2	2	4	2	3	3	1	4	2	2	3	2	1	2	2	1	1	1	2	1	1	1	52.0863105987489	1
1	1	6	5	5	1	3	3	2	3	5	5	5	5	5	5	5	4	5	5	3	3	2	3	3	5	5	5	4	3	2	3	4	2	5	5	5	5	5	5	5	4	4	3	3	4	3	2	47.0575993446984	2.75
1	1	6	5	5	1	3	3	2	3	5	5	5	5	5	5	5	4	5	5	3	3	2	3	3	5	5	5	4	3	2	3	4	2	5	5	5	5	5	5	5	4	4	3	3	4	3	2	49.9896678353952	2.75
2	1	2	2	2	1	4	3	2	4	4	4	4	3	4	3	4	3	4	5	5	5	5	5	5	4	3	3	5	2	2	2	2	4	3	2	2	2	2	3	2	2	3	2	4	4	2	2	53.1734022297194	3.25
1	1	6	2	2	1	4	2	1	3	4	2	5	4	4	2	3	4	4	4	5	5	2	4	5	4	2	5	4	3	4	3	4	5	2	2	1	4	4	4	3	4	4	2	3	4	4	4	45.8455128809936	2.5
2	1	4	5	1	1	4	3	3	5	5	5	4	5	5	5	5	5	4	5	3	4	2	2	4	3	2	4	3	5	5	5	4	5	3	3	3	3	3	2	2	4	2	5	5	4	5	5	49.1584393796083	3.75
1	2	3	3	2	1	4	3	2	3	4	3	3	3	4	3	3	3	4	4	4	4	3	3	4	4	3	4	3	3	5	5	5	5	2	1	1	1	2	2	2	2	2	2	2	2	2	2	47.6610817537861	3
1	1	2	3	4	2	2	1	2	3	1	2	2	1	1	2	2	2	2	3	4	4	4	4	3	2	3	1	1	1	2	1	1	1	4	4	4	4	3	3	3	3	4	2	2	2	1	3	49.0563540898365	2
2	1	3	2	2	1	4	2	4	4	3	3	3	3	3	4	3	4	4	4	4	4	4	4	4	3	4	5	5	3	3	3	2	4	1	1	1	1	2	2	2	2	2	2	2	2	2	2	46.5825880129787	3.5
1	1	4	4	1	1	1	1	1	1	2	2	4	2	4	1	1	1	2	1	2	2	2	4	2	4	3	5	4	2	1	2	4	1	2	2	2	2	2	3	2	2	2	1	1	1	1	1	53.4422986316197	1
2	1	5	5	3	2	2	2	2	3	2	3	2	3	1	3	3	3	3	3	1	1	2	1	2	1	1	2	1	1	1	1	1	1	3	4	2	2	4	5	3	5	4	2	2	2	2	2	54.0640451383441	2.25
2	1	4	4	4	1	3	3	2	2	4	3	4	3	5	3	4	2	3	2	4	5	2	5	5	3	4	2	3	5	5	5	4	5	4	2	4	5	5	5	4	5	5	4	4	4	4	5	46.33327897497	2.5
2	1	4	3	3	2	4	3	5	5	3	3	4	2	3	3	2	2	4	2	3	4	2	3	3	4	3	4	5	5	5	4	5	4	5	5	4	5	3	2	3	4	3	5	5	5	5	5	49.8990492397303	4.25
1	1	4	4	1	1	1	1	1	1	2	3	1	2	2	2	2	2	2	2	4	5	4	5	3	2	2	2	2	1	2	1	1	1	3	3	3	3	2	3	3	2	1	1	1	2	1	1	51.1993592748164	1
2	1	5	4	1	1	5	5	4	5	4	5	3	4	5	3	4	3	2	3	4	5	2	4	5	3	3	4	2	5	5	5	5	4	3	3	3	3	3	4	2	3	2	5	5	5	5	5	50.079186726465	4.75
2	1	5	2	5	2	2	3	1	2	4	5	5	4	3	2	1	3	1	2	2	3	2	1	2	2	2	2	3	1	2	1	1	1	1	2	1	1	1	2	1	1	1	2	3	2	2	2	51.2197734247137	2
2	2	2	3	2	1	4	3	3	3	4	4	4	4	4	4	4	4	4	4	3	5	5	5	5	3	3	3	3	3	2	3	3	4	3	1	1	1	3	3	2	2	1	3	4	4	4	4	50.38151982796	3.25
2	1	4	4	4	1	4	4	5	4	1	2	1	1	1	2	1	1	2	3	2	2	2	3	1	1	2	1	1	1	2	1	2	1	1	1	1	1	2	2	3	2	4	2	1	2	2	3	49.0461354944632	4.25
1	1	5	5	3	1	1	1	2	1	1	1	1	1	2	4	4	3	5	3	1	2	1	1	1	1	1	1	1	2	2	2	3	1	2	3	4	2	1	1	1	1	1	1	1	1	2	1	52.47943908693	1.25
2	1	2	3	2	1	3	2	2	2	3	3	2	2	3	3	2	4	3	3	4	4	3	3	4	3	3	5	4	1	2	2	3	2	2	1	1	1	1	1	1	1	1	2	3	4	3	3	50.1981902325627	2.25
2	1	3	2	2	1	3	2	2	2	3	3	3	2	3	4	3	3	4	3	4	4	4	4	4	2	4	4	4	2	2	2	2	1	2	2	2	2	1	1	1	1	1	1	2	2	2	1	50.1784556544427	2.25
2	1	4	5	1	1	2	3	3	2	1	1	1	2	2	2	3	2	2	1	2	2	1	3	2	1	1	1	2	3	3	4	2	3	1	2	1	2	4	3	4	5	4	1	2	1	1	1	50.9232503934284	2.5
2	1	5	4	3	1	5	5	5	4	4	2	3	3	5	3	3	4	2	2	3	2	3	4	4	4	2	4	4	3	4	2	3	2	5	5	5	4	3	3	3	2	3	5	5	4	5	4	46.4213708157878	4.75
2	2	2	3	5	2	5	5	5	5	3	2	3	2	4	3	2	4	3	3	3	2	3	3	3	4	4	5	5	4	5	3	4	3	3	3	3	3	4	2	5	5	5	5	5	5	4	5	42.8223680217606	5
1	1	3	3	1	2	5	4	5	5	5	5	4	5	4	5	5	5	4	5	4	2	4	3	5	3	2	2	4	4	3	2	4	5	3	3	4	2	3	2	4	4	2	3	4	4	3	3	52.382998553688	4.75
1	1	5	4	3	2	1	1	1	1	4	4	2	4	4	1	1	1	1	1	2	2	4	1	2	1	2	1	1	1	1	1	2	1	1	1	1	1	2	1	1	3	2	2	4	2	1	2	53.2253638614644	1
1	1	4	4	5	1	2	1	2	2	4	5	3	4	4	2	2	1	2	3	1	1	1	1	2	1	1	1	1	1	2	1	1	1	2	2	2	2	2	3	1	1	2	2	2	4	1	3	51.2282533129179	1.75
2	1	4	2	2	1	5	4	4	4	5	4	3	4	5	4	5	5	5	5	5	5	5	5	5	5	3	5	5	3	3	3	3	5	2	2	2	2	3	3	3	3	3	3	4	3	3	3	47.0897085470896	4.25
2	1	4	5	5	1	3	2	3	3	3	2	4	4	3	3	3	3	4	3	5	5	4	5	4	4	5	4	3	5	4	4	5	5	3	3	2	2	5	5	5	5	5	3	2	2	3	3	48.6486453866824	2.75
2	1	4	3	1	1	4	3	4	5	5	5	5	5	5	5	5	5	5	5	3	2	4	2	2	4	3	5	3	3	3	3	4	2	4	5	5	4	3	3	3	2	4	3	4	3	3	3	57.0394754925834	4
2	1	5	2	5	1	4	4	3	5	3	4	2	4	2	4	5	5	4	2	4	5	3	5	4	3	2	3	3	4	4	4	5	4	3	3	2	2	3	3	3	2	4	5	5	5	5	5	47.9803048948366	4
1	2	3	4	1	2	3	2	3	4	4	4	4	4	5	5	5	4	5	5	3	3	4	2	4	3	3	3	3	4	3	4	4	2	3	2	3	2	4	5	2	4	2	5	5	5	5	5	48.5441469283826	3
2	1	4	3	4	1	3	2	2	4	4	4	4	3	5	5	4	5	5	5	3	2	3	4	3	5	4	4	5	5	5	5	5	4	3	3	3	3	3	3	2	2	4	5	5	5	5	4	53.1802458738769	2.75
2	1	4	2	4	1	5	5	5	5	4	4	2	4	5	3	2	4	2	3	5	4	5	5	4	5	5	4	5	3	4	3	2	2	5	4	5	4	3	4	3	3	3	5	5	4	5	5	52.9081768575553	5
2	2	5	4	2	1	4	2	3	3	4	3	3	3	3	3	3	3	4	5	3	4	4	4	5	3	3	4	3	1	3	2	3	3	1	1	1	1	2	2	2	2	2	3	4	4	4	3	46.6565883019286	3
2	1	4	3	3	1	5	5	4	5	3	2	3	3	2	3	3	2	4	3	3	2	3	4	3	5	4	4	5	3	3	3	3	3	3	3	3	3	5	5	5	4	5	5	5	5	5	5	55.283340710681	4.75
2	1	4	4	1	1	3	2	3	3	1	1	1	1	2	1	1	1	1	1	1	1	1	2	1	2	3	2	2	2	2	2	3	2	4	5	4	4	1	1	1	2	2	1	2	2	1	1	51.4408726381895	2.75
2	1	4	4	3	1	5	5	5	4	4	2	5	4	3	3	4	2	3	3	5	4	5	5	5	4	5	5	3	4	2	4	4	3	3	2	4	3	3	3	4	2	3	3	3	2	2	4	48.0068350358929	4.75
1	1	4	4	5	1	3	3	2	2	3	4	2	3	3	4	4	5	3	2	3	2	4	4	3	5	5	4	5	5	5	5	5	5	4	3	4	2	3	3	2	4	4	4	3	4	5	3	49.6680877687818	2.5
1	1	4	3	5	1	5	5	5	5	5	4	5	5	4	3	3	3	3	3	3	3	2	3	2	4	5	2	5	5	5	5	4	5	4	4	2	4	5	4	5	5	5	4	5	3	3	4	53.4137474827842	5
2	1	5	3	1	1	2	3	2	3	1	1	1	1	1	4	3	5	4	4	2	3	2	2	1	1	2	1	1	2	2	2	2	3	2	3	3	2	1	1	1	2	1	1	2	1	1	2	53.1102795286145	2.5
1	3	6	3	4	1	5	4	5	5	5	5	5	5	5	3	2	3	3	3	5	5	5	4	4	3	2	3	2	4	4	4	5	2	5	5	5	5	4	4	3	4	3	5	5	5	5	4	43.6227023033218	4.75
2	1	6	2	2	1	3	2	2	4	3	1	4	4	2	3	3	2	4	4	4	4	4	4	5	2	4	4	5	2	4	4	2	4	2	3	2	2	2	2	2	3	2	2	4	4	3	4	55.1295526931249	2.75
2	1	5	4	1	2	1	1	1	1	1	1	1	1	1	3	2	3	3	3	4	4	4	3	4	1	1	1	2	1	1	1	1	1	1	2	1	1	1	1	2	1	2	1	1	1	1	2	48.6696083991211	1
1	1	4	3	4	1	5	4	5	5	3	3	4	2	2	4	4	4	5	4	4	2	5	4	5	4	3	3	5	4	4	4	2	4	5	5	4	5	3	3	2	3	2	3	3	4	3	2	51.3873015380644	4.75
1	1	6	2	2	1	4	3	4	2	4	5	5	4	5	5	5	5	5	5	4	5	5	5	5	3	3	4	5	3	3	4	2	4	2	3	2	2	3	4	3	3	3	3	4	4	3	4	49.7569321737101	3.25
2	1	4	5	5	2	3	4	3	3	5	5	5	5	5	3	3	3	3	3	5	5	4	4	5	5	4	5	5	3	2	3	3	3	3	3	4	3	3	3	2	3	2	5	5	5	4	5	45.7865347392439	3.25
2	1	5	4	5	1	5	5	4	4	3	3	2	3	3	4	5	2	5	2	4	4	5	5	4	5	4	4	5	3	3	3	3	3	4	5	5	3	4	5	2	5	5	5	4	5	5	5	52.6107567732272	4.5
1	1	4	4	3	1	4	3	5	2	5	5	5	4	5	4	3	4	2	5	5	4	5	5	4	3	2	3	2	4	4	4	3	5	3	2	4	3	5	5	4	5	5	4	5	4	5	4	48.5738101644141	3.5
2	1	3	3	3	2	4	3	5	3	5	5	4	5	4	5	5	4	5	5	4	5	2	4	5	3	3	4	3	3	3	2	2	4	5	5	5	4	5	5	5	5	4	3	3	4	2	3	47.2889664495533	3.75
1	1	5	4	1	1	5	4	5	5	4	4	4	4	5	4	5	5	3	4	3	2	4	2	2	3	3	3	2	4	5	4	4	3	4	3	3	5	4	2	5	5	5	5	5	5	5	4	44.0344978394642	4.75
1	1	4	4	5	1	4	4	4	3	5	4	4	5	5	3	3	4	2	4	4	4	4	3	3	5	5	5	4	5	5	5	5	5	3	2	4	2	4	5	2	3	5	3	2	3	3	3	52.2892261680205	3.75
2	2	3	5	3	2	2	1	3	1	1	1	2	1	1	1	1	2	1	1	3	3	4	2	3	1	1	2	1	3	3	3	4	2	2	1	4	3	3	2	2	4	4	2	2	2	2	2	48.7573085191552	1.75
1	1	6	4	3	2	3	3	2	3	5	5	4	5	5	3	4	3	3	2	3	3	3	3	2	3	4	3	3	4	3	4	4	4	4	3	5	5	5	4	5	5	5	3	2	4	2	2	47.5095083388502	2.75
2	1	5	4	1	1	4	4	4	2	4	5	5	3	3	3	2	3	4	3	3	2	3	3	3	4	5	3	5	5	5	5	5	4	4	4	3	4	5	5	5	5	4	3	3	2	4	2	47.4039141867917	3.5
2	1	4	3	5	1	3	4	3	3	5	4	5	5	5	4	3	5	3	4	5	5	5	5	5	4	4	4	2	3	2	4	4	3	3	2	2	3	3	4	3	3	2	3	3	3	2	4	43.8651615457631	3.25
1	1	2	3	3	2	3	2	2	4	5	5	5	5	4	4	4	4	2	4	5	5	5	5	5	4	5	4	4	4	4	3	5	5	5	5	5	5	4	4	3	2	4	3	4	3	3	2	48.5716022477695	2.75
2	1	6	4	1	1	5	5	5	5	4	3	5	4	4	4	3	4	2	4	4	5	4	3	2	3	2	4	3	4	2	4	5	5	5	5	5	5	3	3	4	4	2	5	5	4	4	5	44.1134236614135	5
2	1	3	2	2	1	2	3	2	3	4	3	3	3	4	4	4	4	3	3	4	4	4	4	4	2	2	4	4	2	2	4	3	2	2	1	1	1	2	3	1	1	2	3	3	3	3	3	44.8349717993305	2.5
2	1	4	3	5	1	3	4	3	2	3	3	3	3	3	5	5	5	4	5	3	4	3	2	4	4	4	4	4	3	4	2	2	4	5	5	5	5	4	2	4	5	4	5	4	5	5	5	51.122389828379	3
1	1	4	4	3	1	3	3	4	3	5	5	5	5	5	5	4	5	5	5	5	5	4	5	5	4	2	2	4	4	5	5	2	2	4	5	3	3	5	5	5	5	5	4	4	4	4	3	52.1278021529587	3.25
2	1	3	2	2	1	3	3	1	4	4	3	4	3	3	4	3	3	4	4	4	4	4	3	3	3	2	3	4	3	3	3	3	3	3	3	3	3	3	3	1	1	3	1	1	1	1	1	48.3092476758428	2.75
2	1	4	4	3	1	5	4	4	5	5	5	5	5	5	5	5	5	5	5	4	5	3	3	3	3	4	3	2	5	4	5	5	5	3	3	3	3	3	3	3	2	3	5	5	4	5	5	51.1462815386387	4.5
1	1	5	4	1	1	3	4	2	2	3	3	2	4	3	5	4	5	4	5	3	2	4	3	4	4	4	4	4	5	4	5	5	5	3	3	3	2	5	5	5	4	4	3	2	3	4	3	55.0524295613187	2.75
2	1	4	4	1	1	3	3	3	4	5	5	5	5	5	3	3	4	3	3	5	5	5	4	5	4	5	4	4	4	2	3	3	5	3	3	2	3	4	2	4	4	2	3	4	3	2	3	50.2297468669621	3.25
1	1	5	3	5	2	5	5	4	5	4	3	5	3	4	4	3	4	5	4	5	5	5	5	4	3	2	4	2	3	2	4	4	3	3	3	2	4	5	5	5	5	5	3	3	4	3	3	52.2191639154906	4.75
2	2	3	3	4	1	4	3	4	4	3	3	4	3	4	4	4	3	4	3	5	4	4	4	4	3	4	4	4	3	3	3	2	4	3	2	2	2	2	2	1	2	1	1	4	4	4	4	45.9990895196483	3.75
2	1	6	4	3	2	3	2	3	3	4	2	3	5	5	3	4	2	2	3	4	5	4	3	4	4	3	4	4	5	4	5	5	5	5	4	4	5	4	4	4	5	4	4	4	2	2	5	46.8908580387386	2.75
2	1	5	5	5	2	3	3	3	3	3	3	4	4	2	5	5	5	5	4	4	5	3	4	3	4	3	5	5	3	4	3	2	3	5	4	5	5	5	5	5	4	4	3	2	4	2	3	46.9010632009748	3
1	1	4	4	5	2	5	5	5	5	4	3	5	2	2	5	5	5	5	5	3	2	4	2	4	4	2	4	4	5	4	5	5	5	5	5	4	5	4	4	5	4	4	5	5	4	5	4	49.3216423556839	5
2	2	4	3	5	1	3	2	3	4	5	4	5	5	4	4	4	2	4	4	5	4	5	5	4	4	4	4	4	4	3	5	3	5	3	3	2	2	4	2	5	4	4	3	3	2	4	2	50.781112002232	3
1	3	6	3	3	1	5	3	4	4	4	2	4	4	4	4	4	4	3	4	5	3	4	4	4	2	4	4	4	3	3	2	2	4	3	2	2	2	2	4	2	2	1	2	4	4	4	4	46.2067903564307	4
2	2	4	5	5	2	5	5	5	4	3	2	4	3	3	5	4	5	5	5	3	2	4	2	3	3	4	2	3	3	3	2	4	4	3	4	3	3	4	5	4	4	5	4	3	5	5	3	55.2256256403427	4.75
2	1	1	2	5	2	3	3	3	3	5	5	4	5	5	3	3	4	3	2	3	2	4	3	3	4	5	5	2	5	5	5	5	5	5	5	4	4	5	5	5	4	5	4	4	4	3	5	47.8952999386414	3
2	1	4	3	5	1	5	4	5	5	5	5	5	5	5	5	5	4	5	5	3	3	3	3	3	4	4	4	3	3	2	2	4	2	4	3	5	3	5	5	4	5	5	4	4	5	5	3	46.1561287397685	4.75
1	1	4	5	5	1	5	4	5	5	5	5	4	5	5	5	4	5	5	5	5	4	5	5	5	4	2	4	3	4	3	4	4	4	4	3	4	5	4	4	2	4	5	3	2	4	2	2	51.2976948666682	4.75
2	1	3	2	4	1	5	5	5	5	3	3	3	3	3	3	3	4	2	3	3	4	3	2	4	5	5	5	5	3	2	3	3	4	4	5	4	3	4	3	3	4	5	4	2	5	5	4	50.7161195084938	5
2	1	6	5	3	2	3	3	4	2	3	3	3	4	2	3	3	3	4	2	5	5	5	5	5	4	4	4	4	3	3	2	3	4	4	5	2	3	4	5	5	3	2	3	4	3	2	4	46.9777550965984	3
2	1	4	4	3	1	4	3	3	5	4	2	5	2	4	5	4	5	5	5	5	5	4	4	5	5	5	5	5	5	5	4	5	5	3	4	3	3	4	5	2	5	4	4	2	5	5	4	53.1818602775141	3.75
2	1	6	2	4	2	3	3	3	3	3	4	2	3	3	3	2	3	3	3	3	3	4	3	3	5	5	5	5	3	3	4	2	3	4	5	3	2	3	2	3	4	3	5	5	5	5	5	49.4568134347993	3
1	1	2	3	4	1	3	4	3	2	3	3	2	4	3	3	3	3	3	3	3	4	3	4	2	5	4	5	5	3	3	4	4	2	3	4	4	3	4	3	2	5	2	5	5	5	5	5	48.3211718758011	3
2	1	4	4	1	1	4	2	4	2	3	3	3	3	3	3	2	3	4	3	4	4	3	4	3	5	4	4	5	5	4	5	5	5	5	4	4	5	3	2	2	2	4	3	4	2	3	3	54.3557536105282	3
2	1	4	5	3	2	4	4	4	4	5	5	5	5	5	5	5	5	5	5	5	5	5	5	5	3	2	3	3	3	3	2	3	4	3	3	4	3	4	2	5	5	4	5	4	5	5	4	52.0523742735675	4
1	1	1	3	2	1	2	2	2	2	2	5	5	5	5	5	5	5	5	5	5	5	5	5	5	5	5	5	5	5	5	5	5	5	5	5	5	5	4	5	4	4	4	4	4	4	4	4	50.0642733044867	2
1	1	5	3	3	1	3	4	3	3	3	2	2	4	2	4	5	4	4	3	3	3	4	3	3	3	2	2	4	4	4	5	4	3	5	5	5	5	4	4	3	4	4	5	5	5	5	5	52.530314373144	3.25
2	1	4	3	1	1	5	4	4	5	5	5	5	5	5	5	5	5	5	4	3	4	2	3	4	3	4	3	3	4	4	4	4	4	3	3	2	3	3	4	2	3	3	3	2	4	2	4	54.5680644244799	4.5
1	1	4	4	3	1	5	4	5	5	3	3	2	4	3	4	2	4	3	5	4	4	4	4	5	3	4	4	2	3	2	3	3	4	3	2	3	3	3	4	3	2	3	5	5	4	5	5	49.2902483095492	4.75
2	1	5	3	1	1	3	2	4	3	5	5	4	5	5	4	4	3	4	3	5	5	5	5	4	3	3	3	2	5	5	5	5	5	5	5	5	5	4	4	4	4	4	3	3	3	3	2	45.0969420980792	3
1	1	4	5	1	1	4	3	5	4	4	3	5	4	4	4	3	3	4	5	5	5	5	4	5	3	2	4	2	3	4	2	3	2	5	5	5	5	5	4	5	5	5	4	4	3	5	4	48.255100642287	4
2	1	5	5	5	1	4	4	4	2	3	3	3	3	4	3	3	2	3	3	5	5	5	5	5	5	4	4	5	4	5	5	2	4	3	4	3	3	5	4	5	5	5	5	5	4	5	5	52.3715519840578	3.5
2	1	5	2	4	1	4	4	4	4	3	3	2	3	3	4	3	4	5	4	4	5	4	5	2	5	5	5	5	5	5	5	5	5	4	3	5	5	3	2	4	2	3	4	4	4	5	3	48.5457801262499	4
1	1	4	4	3	2	1	2	1	1	2	2	2	2	2	4	4	4	4	4	2	1	2	3	2	1	1	2	2	2	3	3	1	2	1	2	1	2	2	1	1	3	1	1	2	1	1	1	45.3686521112347	1.25
1	2	6	3	5	1	5	5	4	5	4	4	4	4	3	3	3	2	3	3	4	5	4	3	4	5	5	5	5	4	3	5	2	3	3	3	4	2	5	5	5	5	5	3	3	3	3	3	48.5876288832259	4.75
2	1	4	3	3	1	3	2	4	4	3	4	4	3	2	3	4	2	3	3	3	3	3	3	4	4	5	2	5	5	5	5	5	5	4	4	4	4	4	3	3	5	4	5	5	5	5	5	50.6511579117033	3.25
1	2	4	3	1	2	4	5	4	4	3	3	3	4	3	5	5	5	4	5	5	5	5	5	4	4	5	5	3	3	3	2	3	4	3	4	2	4	4	4	2	5	5	3	2	3	3	4	46.2309241527889	4.25
1	1	3	2	4	1	3	4	2	3	4	4	3	4	5	4	4	5	3	4	5	4	5	5	5	3	3	2	2	4	5	4	2	3	4	2	4	3	4	4	4	4	5	3	2	4	2	4	48.4543794896462	3
1	1	4	4	1	1	3	4	2	2	5	4	5	5	5	4	4	3	3	4	3	3	2	4	3	3	2	4	4	4	3	4	5	4	5	5	5	5	3	3	3	4	3	4	2	4	2	4	51.2818993351388	2.75
2	1	5	3	3	1	5	5	5	4	3	3	4	2	3	3	4	3	4	2	5	5	5	4	4	4	5	5	3	3	4	3	4	2	3	4	2	3	5	4	4	5	5	5	4	5	4	5	49.3405602848722	4.75
2	1	2	2	2	1	3	3	2	3	4	3	4	4	4	3	4	4	4	5	5	5	5	5	5	4	4	5	5	3	3	3	4	5	3	2	2	2	3	4	3	3	3	3	4	5	5	5	50.8127697301203	2.75
2	1	3	3	3	1	3	3	4	2	5	5	5	5	4	3	4	3	2	3	3	4	3	3	2	4	4	5	4	5	4	4	5	5	3	4	3	2	4	5	4	4	5	4	5	2	4	3	51.5969983169248	3
1	2	1	3	3	2	5	5	5	4	4	4	5	5	3	4	4	5	5	3	3	2	3	3	4	4	4	3	3	4	4	2	5	4	3	3	4	2	3	2	2	4	4	4	2	5	3	4	42.1535627349949	4.75
1	1	6	4	1	1	5	5	5	4	5	5	4	5	5	4	5	3	3	4	3	2	3	4	2	3	4	3	3	3	3	4	2	3	3	2	2	3	4	4	3	4	5	4	4	3	5	4	48.9118933011866	4.75
2	2	5	3	5	1	5	5	5	5	3	4	3	2	3	5	4	5	5	5	5	5	5	5	5	3	3	3	4	5	5	5	4	5	3	2	3	3	4	3	3	5	4	5	5	4	4	5	50.7119465025766	5
2	2	2	4	5	1	5	5	4	4	5	4	5	5	5	5	5	5	4	5	3	3	2	3	3	5	4	5	5	3	3	4	4	2	5	5	5	5	4	2	3	4	5	5	5	5	5	4	50.3665529137286	4.5
1	1	4	2	3	1	5	4	5	5	4	2	2	4	5	4	5	4	2	4	3	4	2	3	3	5	5	5	4	4	3	5	4	4	4	3	4	4	5	4	5	5	5	4	4	2	5	4	52.6126032907272	4.75
2	2	3	3	2	1	4	3	3	2	4	4	4	4	4	4	4	4	4	4	4	4	4	4	4	4	3	4	4	2	2	2	2	2	2	2	2	2	2	2	2	2	2	2	2	2	2	2	45.313648279428	3
1	1	5	2	1	2	4	4	5	3	5	4	5	4	5	4	5	4	3	3	3	3	2	2	3	4	2	4	3	5	5	5	5	4	5	5	4	5	4	5	5	4	2	4	5	4	3	4	49.5133677853668	4
1	1	3	2	2	1	4	3	2	3	3	2	3	3	4	3	3	4	4	4	4	4	4	4	5	3	4	5	4	2	2	2	2	3	2	3	2	2	2	2	1	1	3	2	3	3	3	3	50.8573233430277	3
2	1	4	4	4	1	4	4	3	4	3	3	4	3	2	3	4	3	3	3	5	5	5	4	5	5	5	5	5	5	5	4	5	4	5	5	4	5	4	5	2	4	5	3	3	2	4	3	51.2171003212236	3.75
1	1	3	3	4	1	4	5	3	3	3	4	4	4	2	5	5	4	5	5	4	5	2	5	3	4	4	4	4	5	4	5	5	5	5	4	5	5	3	4	2	3	4	3	3	4	3	2	54.1955182906596	3.75
1	1	4	2	4	2	5	5	5	4	5	5	5	4	5	4	5	5	3	3	3	3	3	3	2	3	4	3	2	5	5	4	5	4	4	2	3	4	4	3	4	5	3	4	5	4	3	5	46.5314337222019	4.75
2	1	6	3	5	2	4	4	4	3	4	2	2	5	5	5	5	4	5	5	5	5	5	4	4	5	4	5	5	5	5	4	5	5	3	3	3	2	3	4	3	4	2	4	4	5	4	4	51.6823625263272	3.75
2	2	3	5	4	2	3	3	2	3	3	2	3	3	3	3	4	2	2	3	5	5	5	5	5	5	5	4	4	4	4	4	5	4	4	3	4	4	4	4	3	4	5	4	2	5	4	3	50.6779267878394	2.75
1	1	6	5	4	1	5	4	5	5	3	2	4	4	2	3	3	3	3	3	3	2	2	4	2	4	4	4	5	4	5	4	3	2	4	2	4	4	3	2	3	3	3	3	2	3	2	3	50.1190687981656	4.75
1	1	4	4	1	2	5	5	4	5	3	3	3	3	4	3	2	2	3	4	3	2	3	4	3	5	4	5	4	3	3	3	3	3	4	5	5	4	4	3	4	5	4	4	5	5	2	5	54.5595828912716	4.75
1	1	4	2	1	2	5	5	4	5	3	3	3	2	3	3	3	2	3	4	3	2	3	4	4	3	3	3	3	4	2	4	5	5	5	5	5	5	3	3	4	3	3	3	3	3	2	4	49.5837053965947	4.75
2	1	4	3	1	1	3	2	3	3	4	4	4	4	3	4	4	3	4	5	5	5	5	4	4	3	2	2	3	3	3	2	2	4	3	2	3	3	3	2	4	4	3	5	5	4	5	4	48.59345851248	2.75
2	1	2	2	2	1	4	2	3	4	5	2	4	3	3	5	4	3	4	4	4	4	5	5	5	3	4	5	4	3	3	3	3	3	3	2	2	2	3	4	2	2	2	4	4	4	4	4	45.5037246867176	3.25
2	2	4	3	5	1	3	3	3	3	4	5	4	3	2	4	4	5	3	5	3	3	3	2	2	3	2	3	2	3	3	3	4	4	4	4	4	4	3	3	2	3	3	5	5	5	5	5	51.0039773592694	3
2	1	3	4	3	2	3	4	3	3	3	2	4	2	4	3	4	3	2	2	4	5	2	5	2	3	3	3	4	4	4	4	5	5	4	4	5	3	4	3	2	4	5	4	5	4	3	3	40.8109691458862	3.25
1	2	3	3	1	2	5	4	5	5	5	5	5	5	5	4	4	4	4	4	3	3	3	2	3	4	4	3	2	3	4	2	3	3	5	4	4	5	3	3	2	4	3	4	3	5	4	5	51.2252816049071	4.75
2	2	6	3	1	1	3	3	3	3	5	5	5	5	4	4	4	5	3	3	3	3	4	3	2	3	4	2	4	3	3	2	3	3	5	5	4	5	4	5	4	3	4	5	5	5	4	5	51.4596170871108	3
2	3	5	3	3	2	3	2	4	2	3	3	3	3	3	4	4	4	3	5	5	5	5	4	5	5	5	5	5	3	3	4	3	2	5	4	5	5	4	4	4	3	5	3	3	3	4	3	51.7036287387588	2.75
1	1	4	2	3	1	5	5	5	4	5	5	4	5	5	3	3	3	3	3	4	5	4	5	3	4	5	3	3	5	4	5	5	5	3	4	2	3	4	3	5	5	2	5	5	5	4	5	47.7040699953927	4.75
1	1	5	4	1	2	4	3	4	3	4	4	5	3	4	5	5	5	5	5	5	4	5	4	5	3	3	2	2	5	4	5	5	5	4	4	4	4	3	4	2	4	2	3	3	3	4	3	49.3396571916288	3.5
2	2	2	4	3	2	4	5	3	5	4	2	5	5	4	4	4	2	4	4	5	5	5	5	5	3	2	3	3	3	3	3	3	3	3	3	3	3	3	3	2	2	4	3	4	3	3	4	46.5016349546183	4.25
2	1	5	4	3	2	3	3	4	2	5	5	4	5	5	5	4	5	5	5	4	3	5	4	2	4	3	5	3	5	4	5	5	5	3	4	2	3	5	4	5	5	5	4	4	5	4	3	46.1805259369632	3
1	1	6	5	3	2	3	3	2	3	3	2	3	4	2	3	3	3	4	2	4	3	5	4	5	4	4	3	4	4	5	3	4	3	5	5	5	5	4	5	3	2	4	3	4	3	4	2	44.6853861245352	2.75
1	1	5	3	1	2	4	5	4	5	3	2	4	3	4	5	4	5	5	5	4	4	5	3	3	5	5	4	4	5	5	4	5	5	4	3	3	5	3	2	3	3	3	3	3	3	4	2	47.7037576219041	4.5
2	1	4	3	5	2	5	5	4	5	4	4	3	4	2	4	4	2	4	5	4	3	5	4	5	3	4	3	2	4	3	2	5	4	4	5	2	4	4	4	5	3	4	3	3	2	4	4	48.4744679299482	4.75
1	2	5	3	5	2	4	5	4	3	4	4	5	4	4	4	5	2	4	4	3	3	2	3	3	4	2	3	5	3	4	3	2	4	5	5	5	4	5	4	4	5	5	3	3	4	2	3	50.4325162922922	4
1	2	3	3	4	1	4	4	3	4	4	3	5	2	4	4	2	5	4	4	3	4	3	3	2	5	5	4	4	4	2	4	4	3	4	2	5	4	3	4	2	3	2	4	5	3	3	5	52.1845584704781	3.75
2	1	4	3	1	1	5	4	5	5	4	4	4	3	5	5	5	4	5	5	3	3	2	3	3	4	5	3	3	5	5	4	5	5	4	5	4	3	3	3	2	3	3	4	3	5	5	5	53.1014558861923	4.75
1	1	2	3	3	1	4	2	4	4	4	4	3	3	5	5	4	5	5	5	3	2	4	3	2	5	5	5	4	4	4	5	3	4	4	4	2	5	4	5	3	4	3	5	5	5	5	4	48.6273345339211	3.5
1	1	6	5	3	1	4	4	4	4	4	2	5	4	5	4	3	4	4	5	3	2	3	3	3	5	5	5	5	4	5	5	2	5	4	5	5	4	3	2	4	3	4	5	5	4	4	5	46.5185373771209	4
2	1	4	5	1	1	5	4	5	5	5	5	4	5	4	4	5	5	3	5	3	4	3	2	2	4	4	2	5	4	4	4	2	2	4	4	4	4	5	5	5	5	4	4	4	4	4	3	52.2755243780771	4.75
2	1	5	3	1	2	4	4	2	4	3	3	3	2	3	5	5	4	5	5	5	5	5	4	5	5	4	5	5	3	4	4	2	3	5	5	5	4	4	3	4	4	2	4	4	3	4	4	52.8572239933681	3.5
1	1	5	5	3	2	5	5	4	5	3	2	3	3	3	4	5	3	4	3	4	4	5	3	5	4	5	5	3	4	4	4	2	4	4	2	5	4	5	5	4	5	5	4	5	2	4	4	45.6138911070776	4.75
1	2	6	3	4	1	3	2	2	2	4	3	3	4	4	3	3	4	4	5	5	5	5	5	5	3	3	4	4	3	4	3	4	4	2	3	3	3	3	3	2	2	2	2	3	4	4	3	52.0508816279985	2.25
1	1	4	3	4	1	4	3	4	5	3	2	3	4	3	3	2	4	2	3	5	5	5	4	5	4	4	4	3	4	4	4	3	5	5	5	5	5	5	5	4	5	5	4	4	2	4	4	49.6890426992577	4
2	1	6	2	1	1	4	2	2	3	4	4	3	3	4	4	4	4	4	4	4	4	4	4	4	2	4	4	4	2	3	4	4	4	2	2	2	2	2	2	2	2	2	2	2	2	2	2	48.9564984060181	2.75
1	1	4	3	4	1	3	4	3	3	5	5	4	5	5	4	5	2	5	4	5	4	4	5	5	3	2	4	3	5	5	5	4	4	4	4	5	3	3	3	4	2	3	5	5	5	5	4	51.0252636697212	3.25
2	1	3	3	3	2	5	4	5	5	4	5	4	3	4	5	5	4	4	5	4	4	2	4	4	5	5	5	4	3	4	2	3	2	4	5	2	2	5	4	5	5	5	4	4	4	4	4	54.2493979422117	4.75
1	2	5	4	4	2	5	4	5	5	5	5	4	5	5	4	4	3	3	5	5	5	5	5	5	5	5	5	4	3	3	3	2	4	3	2	3	4	4	3	5	3	2	4	4	4	4	4	45.7875524747487	4.75
2	1	5	4	5	1	5	5	5	5	3	4	2	3	3	4	4	5	3	3	4	5	2	5	2	4	4	4	4	5	5	5	5	4	3	4	3	3	3	3	4	4	2	4	5	4	3	4	54.2126727413944	5
2	1	1	2	2	1	5	3	3	3	3	3	3	4	4	4	4	4	4	4	4	4	4	4	4	4	4	4	4	1	2	2	4	2	2	2	2	2	3	3	4	4	3	2	2	2	2	2	53.5507138166458	3.5
2	1	4	2	5	1	3	3	2	4	3	2	4	3	4	3	2	3	4	3	4	3	3	5	4	4	5	2	3	4	4	3	4	5	5	5	4	4	5	4	5	5	4	5	4	5	5	5	56.1409559643203	3
1	1	4	3	1	1	4	5	3	5	3	3	4	3	2	4	3	4	5	4	3	3	2	2	3	3	4	2	3	5	5	4	4	5	4	4	4	5	5	4	5	5	5	4	5	4	4	3	51.6897970472179	4.25
1	1	5	4	3	1	5	5	5	5	4	4	2	4	5	5	5	5	5	4	3	3	2	4	4	4	4	5	3	5	4	5	5	5	4	3	5	5	5	5	5	5	4	3	3	4	2	3	48.45874283961	5
2	2	5	5	4	1	5	5	5	4	5	5	5	4	4	4	4	4	4	4	4	2	3	5	4	3	2	3	4	5	4	5	5	5	5	5	5	5	3	3	2	3	3	5	5	5	5	5	52.9175610497944	4.75
1	1	6	5	3	2	1	2	1	1	2	2	2	2	2	2	2	3	3	1	1	1	2	2	1	4	3	4	5	2	3	1	2	2	2	2	1	1	1	1	1	1	2	1	2	1	1	1	57.0837414930479	1.25
1	1	2	5	1	2	4	4	5	2	5	5	4	5	5	3	4	4	2	3	3	3	3	3	3	5	4	5	5	4	5	4	3	4	4	3	4	5	3	2	2	3	3	3	3	3	3	3	44.3928333468438	3.75
2	1	3	2	1	2	3	2	3	3	4	4	4	4	4	3	3	4	4	5	4	4	5	3	5	5	3	5	5	3	4	5	4	4	4	2	2	2	4	2	2	2	4	4	4	4	4	4	51.869987966175	2.75
2	1	4	3	4	1	4	4	4	4	3	2	3	3	2	3	2	4	3	2	4	3	4	4	4	4	3	5	5	3	4	3	3	3	5	4	5	5	4	2	5	4	4	4	4	5	5	2	46.4021849847472	4
2	1	4	2	5	1	3	3	3	4	5	4	4	5	5	5	5	5	4	5	3	3	2	4	4	5	5	5	4	3	3	3	3	2	4	4	4	4	3	3	2	4	3	5	5	5	5	4	47.6062793985944	3.25
1	1	5	2	5	2	3	3	2	4	3	2	3	3	4	4	4	3	4	4	5	5	4	5	4	3	2	4	2	4	3	5	4	3	4	5	4	2	4	5	4	4	3	5	4	5	5	5	49.8780735444509	3
2	1	5	2	5	2	4	4	3	5	5	5	5	5	4	5	5	5	5	5	3	2	3	4	4	5	4	5	5	3	2	4	2	3	4	5	4	3	5	5	4	5	5	5	5	5	5	4	50.382062093461	4
1	1	6	4	5	2	3	2	2	4	4	2	3	4	5	3	3	4	3	3	4	5	4	5	4	5	5	5	4	4	5	3	3	4	3	4	3	4	3	2	4	3	3	5	5	5	4	5	49.1063790690368	2.75
2	2	2	3	3	1	2	2	2	2	3	4	3	2	4	2	2	4	4	4	4	4	4	4	4	2	4	4	4	2	3	4	4	2	2	2	2	2	2	2	2	2	2	2	4	4	3	2	45.9557340340669	2
2	1	6	4	1	2	5	5	4	4	5	4	5	5	5	5	5	5	4	5	4	4	4	5	3	3	3	3	3	3	4	2	2	4	5	4	4	5	3	3	2	3	4	4	4	4	2	4	48.2052089237391	4.5
1	2	1	5	4	2	4	4	5	3	3	3	2	4	3	4	3	4	4	5	5	5	5	4	5	3	2	3	4	3	3	2	3	3	4	4	3	4	5	4	5	5	5	5	5	5	4	5	53.7115828632691	4
1	1	5	4	4	2	4	4	4	4	5	5	5	5	4	3	4	3	2	2	3	4	2	2	4	4	4	5	4	3	3	3	2	3	4	5	4	4	4	4	4	5	4	5	5	4	5	5	50.196120653485	4
1	1	4	4	3	1	4	5	5	4	3	2	3	3	3	5	4	4	5	5	3	2	4	3	3	3	4	3	2	5	4	5	5	4	3	3	4	3	5	4	5	5	5	4	5	4	3	4	56.5180991456439	4.5
1	2	6	4	4	1	4	5	3	3	3	3	3	3	3	5	5	5	4	4	3	2	3	3	4	5	4	5	5	4	4	2	4	4	5	5	5	5	3	4	4	2	3	4	5	3	4	5	48.6767935622777	3.75
2	1	5	3	1	2	5	4	4	5	4	4	5	3	4	4	4	4	4	4	4	3	4	3	5	5	5	5	5	3	3	3	3	2	3	3	2	3	5	4	4	5	5	3	2	2	4	3	46.5695055847284	4.5
1	1	4	3	1	1	3	4	3	2	4	5	3	4	3	4	5	4	4	3	5	5	5	5	4	4	5	5	4	3	4	2	4	2	4	4	3	5	4	2	3	3	5	4	4	2	4	4	47.657971213663	3
1	1	4	3	1	1	3	4	3	2	4	5	3	4	3	4	5	4	4	3	5	5	5	5	4	4	5	5	4	3	4	2	4	2	4	4	3	5	4	2	3	3	5	4	4	2	4	4	52.9358161052377	3
2	1	4	2	4	2	5	5	4	4	4	4	4	4	5	5	5	5	4	5	5	5	5	5	5	4	3	4	4	5	4	5	4	5	5	5	5	5	3	2	3	4	2	4	2	5	4	2	54.6469357909534	4.5
2	1	4	3	3	1	5	5	4	5	5	5	5	5	5	3	4	3	3	3	3	2	4	2	3	3	2	3	3	4	4	4	5	4	4	5	4	3	3	4	3	3	3	3	4	2	4	4	50.201206140592	4.75
1	1	3	2	2	1	3	2	3	3	4	3	3	3	4	4	3	4	4	4	5	5	5	5	5	4	4	3	4	2	2	2	3	3	3	2	2	2	3	3	2	3	3	2	4	3	4	4	47.8032118028868	2.75
2	1	3	3	1	2	3	4	4	2	4	4	3	4	5	5	4	5	5	5	3	3	2	4	3	4	3	4	4	5	5	5	4	5	4	5	3	4	3	3	3	2	3	3	2	3	3	3	51.9743423614226	3.25
2	1	4	3	3	1	4	3	3	4	5	5	4	5	5	4	5	4	4	4	3	4	2	2	3	5	5	4	5	4	2	4	3	4	3	2	3	3	3	3	4	3	3	4	4	5	4	2	48.6879532653216	3.5
1	3	1	5	1	2	4	3	4	5	3	3	4	2	3	5	5	5	5	4	5	5	5	5	5	5	5	5	5	3	4	3	4	2	4	4	3	4	3	4	3	3	2	4	5	4	4	4	46.0622880083316	4
2	1	4	3	4	1	4	3	4	5	4	4	4	2	4	5	4	5	5	5	5	4	5	5	5	3	3	3	4	3	3	2	4	3	3	4	3	2	5	5	5	4	4	5	5	5	5	4	51.1886998872787	4
2	2	3	4	1	2	3	2	3	4	2	3	3	1	1	2	2	4	1	2	1	1	1	2	1	1	1	1	1	3	3	4	2	4	2	2	2	2	2	2	2	2	2	1	1	2	1	1	46.9301873523504	3
1	1	5	3	5	2	5	5	5	4	3	2	2	4	3	5	4	5	4	5	5	4	4	5	5	3	3	3	4	5	5	5	5	4	4	4	4	5	5	4	4	5	5	3	3	3	4	2	51.7665617559811	4.75
1	1	5	3	4	1	3	3	3	3	5	5	5	4	5	3	2	3	3	3	4	5	5	2	4	4	4	4	4	4	5	4	2	5	5	4	4	5	5	4	5	5	4	5	5	5	4	5	50.4812568353681	3
2	1	4	3	4	1	5	5	5	4	3	2	3	2	4	4	3	4	4	4	4	4	4	5	3	3	2	2	3	4	5	3	4	4	5	5	5	4	4	5	4	4	4	3	2	3	3	3	53.5805457418986	4.75
2	1	4	2	2	1	4	2	2	4	4	4	4	4	4	4	4	4	4	4	4	4	4	4	4	4	4	4	4	2	3	3	3	3	2	2	2	2	2	2	2	2	2	2	2	4	4	2	49.7333329410842	3
1	1	3	3	4	1	5	5	5	5	3	3	2	3	4	3	2	4	3	3	4	4	5	3	3	5	5	5	5	4	4	4	4	4	3	3	2	3	4	5	4	3	5	4	4	5	3	3	53.0206597941835	5
2	1	4	3	5	1	5	5	4	4	3	3	4	2	3	4	3	4	5	5	4	4	3	2	5	4	4	5	4	5	5	5	5	5	3	4	3	3	3	3	2	3	2	4	4	4	4	4	51.4097066241851	4.5
1	1	4	3	1	1	4	4	4	4	5	5	5	5	5	4	4	5	5	4	3	4	2	2	2	4	4	3	4	4	4	4	3	5	4	3	5	3	4	4	3	4	5	3	2	4	3	2	47.9945872707365	4
1	1	5	5	1	1	3	4	2	2	3	4	3	3	3	5	5	5	4	4	5	5	5	5	5	4	5	3	5	4	5	4	4	2	3	3	3	3	3	3	4	4	3	4	4	4	5	3	52.1253269799951	2.75
2	2	4	3	4	1	4	3	3	2	4	5	3	4	4	2	3	4	4	4	4	4	5	5	4	4	4	5	4	3	2	4	3	4	3	2	2	2	3	4	2	3	2	4	4	4	5	4	52.486572808188	3
2	1	4	4	3	2	3	3	2	3	5	5	4	4	5	5	5	4	5	5	4	4	4	3	5	3	3	3	4	5	4	4	5	5	4	4	5	4	3	2	3	3	3	3	3	3	2	4	49.8622332378233	2.75
1	2	5	4	3	1	4	4	2	5	4	5	2	5	4	4	5	4	4	2	4	5	4	5	3	3	2	4	3	3	2	3	3	4	5	4	5	4	4	4	4	4	4	5	4	5	4	5	50.1228861416705	3.75
1	1	4	4	1	1	4	3	5	4	3	4	2	3	2	4	4	3	5	3	4	5	4	4	2	3	3	2	3	5	5	5	5	4	4	4	5	4	4	5	4	4	3	5	5	4	4	5	48.974664680884	4
1	1	5	2	1	1	5	5	5	5	5	5	5	5	4	4	5	3	5	5	4	5	4	5	5	5	5	4	4	4	5	4	5	4	2	2	2	2	5	5	5	5	5	5	5	5	5	5	54.3236950946639	5
2	1	4	2	1	2	4	5	3	5	3	3	3	4	3	4	3	5	5	3	5	4	4	5	5	3	3	3	3	4	5	4	5	3	5	5	5	5	4	4	3	4	5	3	4	2	2	3	48.9399969063147	4.25
1	1	5	3	3	1	3	3	3	3	4	4	4	3	4	3	3	3	4	2	4	5	4	5	4	5	5	5	4	5	5	5	5	5	4	4	3	5	4	4	4	2	2	4	2	4	4	5	51.4564415019516	3
1	2	4	3	3	1	4	3	5	4	5	4	5	5	5	4	4	2	4	4	3	2	2	3	3	5	4	5	5	4	2	4	4	4	4	4	5	5	5	5	5	5	4	5	4	4	5	5	48.5138933300838	4
1	1	4	3	3	2	3	2	2	3	3	4	3	2	3	4	4	4	5	3	5	4	5	5	5	4	4	4	4	4	4	4	3	5	5	4	5	5	5	5	5	5	5	5	5	5	5	4	49.1643286228563	2.5
2	1	5	4	5	1	3	2	4	3	1	2	1	1	1	2	1	3	4	2	2	3	2	2	1	2	1	2	2	3	3	3	4	4	2	2	1	2	2	3	1	2	3	1	1	2	2	1	54.028157046704	3
2	1	4	4	1	1	3	4	2	3	5	5	5	5	4	5	4	5	5	5	3	2	3	3	4	3	3	4	3	3	3	3	4	3	5	5	5	5	4	5	4	2	4	4	4	4	4	4	49.0306010786829	3
2	1	3	2	2	1	3	2	3	4	4	3	3	3	4	4	4	5	4	3	4	4	3	3	4	3	3	2	3	3	3	4	3	5	3	1	1	1	3	3	3	1	4	3	3	3	3	3	54.7069432610114	3
1	1	5	3	4	2	4	4	2	4	3	4	3	3	3	3	4	3	2	3	3	2	2	3	3	3	4	3	3	5	4	5	5	5	5	5	5	5	3	3	3	3	3	3	3	2	3	4	49.9303604773795	3.5
2	1	4	4	4	1	5	5	5	4	3	4	3	3	3	4	4	3	4	5	3	3	3	3	3	3	3	3	2	4	5	4	4	3	3	4	2	2	3	3	3	3	2	5	5	4	5	5	48.1683610045365	4.75
2	1	4	4	1	1	3	3	3	2	5	5	5	5	5	3	2	2	3	4	4	5	3	5	3	4	4	3	4	4	4	3	4	4	4	3	5	4	4	4	5	5	3	3	4	2	4	3	49.8341194803677	2.75
2	1	5	4	3	1	4	4	3	4	3	3	4	4	2	3	3	2	4	3	5	5	5	4	5	5	5	5	5	4	3	5	4	5	3	4	4	2	3	3	4	3	2	4	3	4	4	3	56.3957824794428	3.75
1	1	4	2	5	2	3	2	4	2	5	4	5	5	4	4	3	3	4	5	3	3	3	3	4	4	4	3	4	5	5	5	5	4	4	5	5	4	3	3	4	4	3	3	2	2	4	3	51.6134017638265	2.75
2	2	3	4	3	2	3	2	3	3	5	5	5	5	5	4	4	3	4	4	5	5	4	5	5	4	5	3	4	5	5	5	4	5	5	5	5	5	5	5	5	5	5	3	2	3	3	4	52.814447101797	2.75
2	1	4	3	5	1	4	4	3	5	5	5	5	5	4	5	5	5	5	4	5	4	5	5	5	3	3	2	2	4	4	4	4	4	3	3	3	3	4	5	4	4	3	4	2	3	4	5	53.4924892693595	4
1	1	5	5	5	2	1	1	1	2	2	2	2	4	3	1	2	1	1	2	2	3	2	2	1	4	5	2	4	1	2	1	1	2	2	2	1	2	2	2	3	2	2	2	2	2	2	1	52.7514854279919	1.25
2	1	5	4	1	2	4	3	4	5	5	5	5	5	5	4	4	4	3	5	3	3	3	3	3	5	5	5	4	5	5	5	5	5	3	2	3	3	4	4	4	4	3	3	2	4	3	4	51.4429429823938	4
1	1	4	5	4	1	3	4	4	2	5	5	4	5	5	3	4	3	3	4	3	4	3	2	4	4	3	4	4	4	4	3	5	5	3	3	2	3	4	5	2	4	5	3	3	2	3	4	50.5640575104071	3.25
2	1	4	4	3	1	3	4	3	2	5	5	5	5	5	4	5	5	4	2	3	3	2	2	3	4	4	3	5	4	4	5	3	4	3	3	3	3	3	3	3	3	4	4	4	4	4	3	53.3575741504979	3
1	1	4	4	4	1	5	4	5	5	3	3	2	4	3	4	5	4	3	4	5	5	4	4	5	4	3	5	3	5	5	5	5	4	4	5	2	4	3	4	4	3	2	3	3	4	3	4	48.3620179263879	4.75
1	1	5	3	1	1	5	5	5	4	4	5	3	4	3	4	4	4	4	2	5	4	4	5	5	5	5	4	5	5	5	5	5	4	3	3	2	3	4	3	2	4	5	4	5	4	3	5	50.4121966889554	4.75
2	1	5	4	4	1	5	4	5	5	4	4	5	4	2	4	4	2	4	4	4	3	4	4	4	5	5	5	5	4	5	3	4	5	4	4	3	4	4	2	2	5	4	3	3	2	4	4	51.7551249386472	4.75
2	1	2	2	2	1	3	2	2	3	3	3	3	3	3	3	3	3	3	3	4	4	4	4	4	4	4	4	4	2	3	3	4	5	2	2	2	2	2	4	1	1	2	3	4	4	4	4	55.2729319413478	2.5
1	1	4	5	4	2	3	3	3	3	4	5	3	5	4	3	2	3	3	3	3	3	3	3	3	4	4	3	4	3	3	3	4	2	5	5	4	5	5	4	5	4	5	5	5	4	5	5	53.0384918317776	3
2	1	4	2	3	1	5	4	5	5	3	3	2	3	4	5	5	4	5	5	4	3	3	4	4	5	5	5	5	5	4	4	5	5	4	5	3	3	5	5	4	5	5	3	3	4	2	4	51.1748964522893	4.75
2	1	4	4	3	1	5	5	5	4	3	3	4	3	2	4	4	4	4	3	5	5	5	5	5	5	4	5	5	3	3	3	4	3	5	5	4	5	5	5	5	4	5	4	4	2	5	3	47.7072966210968	4.75
2	1	4	3	3	1	3	3	3	2	3	4	2	3	2	2	3	2	1	3	1	2	1	2	1	4	3	4	4	2	2	1	3	3	1	2	2	1	2	3	2	1	1	2	2	1	2	2	52.2233973409649	2.75
1	1	5	4	3	1	3	2	3	4	4	5	3	4	3	4	3	4	5	5	4	5	3	5	4	4	2	3	5	4	2	4	4	4	3	3	4	3	5	4	5	4	5	4	2	5	3	4	47.4175007716438	3
2	1	4	4	3	1	4	2	3	4	5	5	5	5	5	3	3	4	3	2	4	3	4	5	4	5	5	4	5	4	3	4	3	4	4	4	4	4	3	4	2	2	2	4	4	4	4	4	50.9937950623899	3.25
1	2	3	3	4	1	1	1	1	1	1	1	1	1	1	1	1	1	1	1	2	3	1	3	1	1	3	1	2	1	3	2	3	1	3	1	3	2	2	3	1	4	1	1	3	2	1	3	49.8566254797987	1
1	1	5	2	1	1	4	4	3	4	3	2	2	3	4	4	5	4	5	3	3	4	4	3	2	4	3	5	5	3	4	3	3	2	4	2	4	4	4	3	5	5	4	4	4	4	5	5	50.7370552344436	3.75
1	1	4	3	1	1	5	5	4	5	4	4	4	5	4	3	3	3	3	3	5	5	4	4	5	3	4	2	2	3	2	4	4	3	5	5	4	4	5	5	5	4	4	4	4	5	3	5	48.2228861555654	4.75
2	1	3	2	2	1	2	4	4	3	4	3	4	4	4	4	4	4	4	4	4	4	5	4	4	3	2	4	4	2	4	4	4	2	2	2	2	2	3	4	2	2	2	2	3	3	4	4	53.5105409577418	3.25
2	1	6	3	3	1	3	2	2	4	3	3	3	4	3	4	4	4	3	4	5	5	5	4	5	5	5	4	5	5	4	5	5	4	5	5	4	5	4	4	3	5	4	3	4	2	4	3	52.448827621236	2.75
1	1	4	3	3	2	4	2	4	5	4	3	4	4	5	3	3	3	4	2	5	4	4	5	5	3	3	3	3	4	4	5	4	4	5	5	4	5	3	2	4	3	3	3	3	4	2	3	48.042973233361	3.75
1	1	4	5	5	2	4	4	4	3	5	5	4	5	5	3	3	4	2	3	5	5	5	5	5	3	4	3	3	3	3	3	2	3	5	4	5	4	4	4	5	4	4	5	5	4	5	5	50.9828437275758	3.75
2	1	4	3	4	1	4	4	5	5	5	5	4	5	5	3	3	4	2	3	4	4	5	3	3	4	4	4	2	3	2	3	3	3	5	4	5	4	4	4	3	4	4	5	5	4	5	5	51.0281475232474	4.5
1	1	4	4	5	2	5	5	4	4	5	5	5	4	5	3	2	3	4	3	5	5	5	5	5	3	3	3	3	4	4	3	4	4	3	3	3	3	5	5	4	4	5	4	2	4	4	3	48.2820851430608	4.5
2	1	4	3	3	1	2	1	3	2	1	2	1	1	1	2	3	2	1	2	2	4	2	3	1	4	4	4	3	2	1	2	2	3	2	3	3	2	2	2	1	2	2	1	1	2	1	2	49.9973856918483	2
2	1	5	2	3	2	4	5	4	4	5	5	5	5	5	3	3	3	2	4	4	4	5	4	3	4	4	4	5	5	5	4	5	5	5	5	4	5	3	3	4	2	2	4	3	4	4	5	54.7780351067699	4.25
1	1	3	3	1	1	4	4	5	3	4	5	2	4	5	4	2	5	4	4	4	5	5	2	4	3	3	3	3	5	4	5	5	5	5	5	5	5	4	4	5	4	4	4	5	3	4	3	52.7526822349035	4
1	1	5	3	3	1	5	4	5	4	4	4	5	3	4	5	5	5	4	5	4	5	2	4	3	4	4	4	2	3	3	3	2	2	5	4	5	4	4	4	5	3	4	4	5	4	3	4	48.9149465879152	4.5
2	1	4	2	1	2	3	4	3	2	3	4	2	4	2	5	5	5	5	5	4	4	4	4	4	3	3	3	2	4	4	5	4	2	4	3	4	5	4	4	4	4	3	4	3	3	4	5	51.0433985041508	3
2	1	4	4	1	1	3	3	2	4	4	2	5	4	3	4	2	4	4	4	3	2	3	3	3	3	3	4	2	3	3	3	4	2	5	5	5	5	3	3	2	3	3	3	3	4	3	2	50.6212310644682	3
1	1	4	4	5	1	3	2	2	4	5	5	5	5	4	3	3	4	3	3	4	4	2	5	4	4	3	3	5	3	4	2	4	2	4	3	4	5	4	4	4	4	4	4	3	4	4	5	55.5385278892981	2.75
2	1	4	3	1	1	4	4	5	4	4	4	2	4	4	4	4	3	2	5	3	3	3	4	4	5	4	5	5	3	3	4	3	2	5	5	5	4	4	2	4	4	4	3	3	4	3	2	49.8533811288288	4.25
1	1	4	4	3	2	2	4	2	1	2	2	1	2	3	2	1	2	1	2	2	2	4	1	2	3	4	2	3	3	3	3	2	2	2	1	2	2	3	3	4	3	4	2	1	2	1	3	45.2704936903385	2.25
1	1	5	3	4	1	5	5	4	5	4	3	4	5	2	4	4	3	5	4	3	3	4	3	2	4	4	4	4	3	2	4	3	3	5	5	5	4	4	5	5	3	2	4	4	4	4	3	45.6025749277592	4.75
2	3	4	4	5	2	1	2	1	1	3	3	4	2	2	2	1	3	2	2	2	4	2	2	2	1	1	2	1	3	2	3	4	4	2	1	2	3	2	1	2	3	2	2	2	2	4	2	51.663453389362	1.25
1	1	5	4	5	1	5	5	4	4	4	3	5	4	2	3	3	2	4	3	5	5	5	5	4	3	3	4	3	3	3	4	2	4	3	3	3	3	4	4	4	4	4	5	5	4	5	5	50.6765281740577	4.5
2	1	5	2	2	1	3	4	2	2	4	3	3	3	4	4	3	3	3	4	5	5	5	5	5	3	4	3	5	2	3	3	5	5	5	3	3	3	3	3	3	3	4	3	3	3	3	3	53.1901671702799	2.75
2	1	4	3	3	1	4	3	5	4	4	4	3	4	5	3	3	3	3	3	4	2	3	5	4	5	4	5	5	4	5	3	4	4	3	3	2	2	3	4	3	3	2	3	4	3	3	2	48.8748422349488	4
2	1	1	2	2	1	3	2	3	3	4	3	3	3	4	4	4	4	3	4	4	4	4	4	4	4	4	4	4	2	2	2	2	2	2	2	2	2	2	2	2	2	2	2	2	2	2	2	45.6723910181928	2.75
2	1	4	2	4	1	3	3	3	2	3	4	2	4	3	3	4	4	2	3	3	3	3	3	2	3	3	4	2	4	4	3	4	4	3	2	3	4	4	4	5	5	3	5	5	4	5	5	51.0516500142176	2.75
1	1	4	3	1	1	3	4	2	4	4	2	5	3	5	3	3	3	3	3	5	5	4	5	5	5	5	5	4	4	5	3	5	3	4	4	3	4	4	5	4	4	4	4	4	2	3	4	52.4276342855025	3.25
2	1	5	5	3	2	4	4	4	3	5	5	4	4	5	5	5	4	5	5	5	5	5	5	5	4	4	4	4	3	2	3	3	3	4	2	4	4	3	2	4	4	3	3	3	3	4	3	48.8906880811738	3.75
1	1	4	3	5	1	4	3	5	3	4	4	4	4	2	3	3	3	3	4	3	2	3	3	2	3	2	2	4	4	4	3	5	4	3	2	4	3	5	4	4	5	5	3	4	3	4	2	52.1130837261036	3.75
1	1	3	3	3	1	3	3	2	3	4	5	2	5	4	3	2	3	4	3	4	3	4	5	4	3	4	3	3	4	5	3	5	4	3	3	4	2	4	2	4	5	3	4	5	4	4	3	48.6126467140386	2.75
2	2	2	4	4	2	4	5	4	3	3	3	2	4	4	3	3	2	4	2	4	4	3	4	4	3	3	4	3	4	2	4	4	4	5	5	5	5	3	2	2	4	3	4	4	4	5	3	49.3643379692048	4
1	1	3	2	4	1	4	5	5	4	3	4	2	2	4	4	2	3	5	4	5	5	4	5	5	3	4	2	3	4	4	4	2	4	4	2	4	4	4	4	3	4	4	4	4	4	3	4	47.4852776000841	4.5
1	1	3	2	4	1	4	5	5	4	3	4	2	2	4	4	2	3	5	4	5	5	4	5	5	3	4	2	3	4	4	4	2	4	4	2	4	4	4	4	3	4	4	4	4	4	3	4	55.186673294949	4.5
2	2	4	3	2	1	4	2	4	4	4	4	4	3	3	4	4	3	3	5	4	4	4	4	4	3	3	4	4	2	2	2	2	4	2	2	2	2	3	3	2	2	2	4	4	4	4	4	57.092708016443	3.5
2	1	5	4	4	1	3	2	3	4	5	4	5	5	5	3	3	2	4	2	4	3	5	4	3	4	4	4	4	4	3	4	4	4	5	5	4	5	4	5	4	3	2	3	3	4	3	3	49.1126937206623	3
2	1	6	2	4	2	3	3	4	2	4	3	4	4	5	4	4	5	3	4	4	3	5	4	4	3	2	3	3	5	4	5	5	5	4	2	4	3	3	4	4	3	2	3	2	3	3	4	49.0675556226407	3
2	1	4	3	3	1	4	4	4	2	4	3	4	4	4	3	2	4	3	4	3	3	3	3	3	3	2	3	4	5	5	5	4	5	3	4	2	4	5	4	5	5	4	3	3	3	4	2	49.0815811390534	3.5
2	1	4	3	1	1	3	2	3	3	5	4	5	4	5	3	4	3	2	4	4	4	3	5	3	3	3	2	4	3	3	3	3	4	5	4	4	5	3	3	4	3	2	4	5	3	5	4	48.3106651739007	2.75
2	2	5	4	5	1	3	2	3	4	4	3	4	4	3	5	5	5	5	4	4	3	5	3	5	3	3	3	3	4	2	4	5	4	3	2	3	4	3	3	3	2	3	4	3	4	4	5	54.7263477926147	3
1	1	4	4	3	1	3	2	4	4	3	3	2	4	2	3	4	3	2	3	4	4	4	3	4	4	2	3	5	4	4	5	3	3	5	5	4	5	4	4	4	4	4	4	3	5	4	2	48.1050366567296	3.25
1	1	3	5	5	1	3	3	4	2	3	4	2	2	4	4	4	4	4	4	5	5	5	5	4	3	3	3	4	3	3	3	3	3	4	2	3	4	3	3	3	3	3	5	5	4	5	5	48.8944963943375	3
2	1	4	4	1	1	3	4	2	3	5	5	5	4	5	4	2	4	5	4	5	5	5	5	5	5	5	4	5	4	5	3	5	4	3	3	3	3	4	4	4	4	4	3	3	3	4	3	49.7380222866216	3
1	1	4	4	5	1	4	2	4	5	4	5	4	3	3	3	2	2	3	3	3	3	3	4	3	4	3	4	4	5	4	5	5	5	4	4	4	4	3	2	4	3	4	4	5	2	4	3	55.6734748256833	3.75
1	1	4	4	1	1	5	5	5	4	4	4	4	4	3	4	4	3	5	5	3	3	2	3	4	4	4	5	4	5	5	5	5	4	4	5	4	5	3	2	4	3	2	4	3	4	5	3	47.3171118345026	4.75
1	1	5	4	1	1	4	3	3	5	5	5	4	5	5	4	5	4	3	4	4	4	4	3	4	4	5	3	3	3	3	2	3	4	3	3	3	2	5	4	5	5	5	5	5	5	4	4	47.2351767188146	3.75
2	1	4	4	4	1	4	4	4	3	4	3	5	4	4	4	4	4	4	2	3	3	3	3	4	4	3	5	3	5	5	5	5	4	4	5	5	2	5	4	5	5	5	4	3	4	2	5	56.3807333636014	3.75
1	1	5	3	5	1	3	3	4	3	3	3	4	3	2	3	3	3	3	4	3	3	3	2	4	4	4	2	4	4	3	3	4	5	5	5	4	5	3	4	3	3	3	5	5	5	5	5	46.8123664101329	3.25
2	1	4	4	4	1	3	2	3	3	4	4	5	4	3	4	5	5	3	4	3	2	4	2	3	5	5	4	5	5	4	5	5	5	5	4	5	5	4	5	4	4	4	4	4	4	4	5	46.3310596012985	2.75
2	1	1	2	2	1	4	2	2	3	4	3	3	3	3	4	3	4	4	4	4	4	4	4	4	4	3	4	4	2	2	2	2	2	2	2	2	2	2	2	2	2	2	2	2	2	2	2	46.5437050827416	2.75
1	2	4	3	3	1	4	2	2	2	3	2	3	2	3	3	2	2	2	3	2	2	2	4	2	3	2	3	3	1	1	1	1	1	1	1	1	1	1	1	1	1	1	1	1	1	1	1	51.3059575392321	2.5
2	1	4	4	5	1	4	4	3	3	5	5	5	4	4	3	3	4	3	2	4	4	4	4	4	5	4	5	5	4	3	5	4	4	3	2	4	4	5	5	5	4	4	3	3	4	2	2	50.8218714032151	3.5
2	1	5	5	4	1	5	5	5	4	4	4	5	4	2	5	5	4	5	5	4	3	3	4	5	4	4	4	5	4	3	5	5	4	3	2	4	3	5	5	5	5	5	4	4	2	4	5	48.6860678789673	4.75
1	2	6	5	4	1	5	5	4	5	5	4	5	5	5	4	4	3	5	4	4	4	4	4	2	5	4	4	5	5	4	5	5	5	3	4	4	3	5	5	4	5	5	3	3	2	4	2	56.8384428382587	4.75
1	1	2	2	2	2	4	3	3	2	3	3	4	4	4	4	4	4	5	5	4	4	3	4	4	4	4	4	4	3	3	4	3	4	3	2	2	2	3	4	1	1	3	3	3	3	4	3	54.3691678655984	3
1	1	5	5	5	2	4	2	4	5	4	5	4	3	5	4	3	4	5	5	4	3	5	2	3	4	5	2	3	4	3	5	4	4	4	2	4	4	4	5	4	3	4	3	3	3	3	4	51.4668620139916	3.75
1	1	5	3	1	1	5	5	5	5	5	4	5	5	5	3	3	2	4	3	5	5	5	4	4	4	5	2	4	4	4	5	5	4	4	4	3	5	4	5	5	3	4	3	3	4	3	3	50.1099549184746	5
2	1	4	4	1	1	3	3	3	3	5	4	5	5	5	4	4	4	4	4	4	4	3	2	5	3	3	4	2	5	4	5	5	5	3	3	4	3	5	5	4	4	5	4	2	4	4	4	46.5623506586153	3
2	1	4	4	1	1	3	3	3	2	5	4	5	4	5	4	2	5	5	4	5	5	4	5	5	4	4	4	4	5	5	5	4	5	4	3	4	2	5	4	5	5	4	5	5	5	5	4	46.9166170412203	2.75
2	1	4	4	4	1	3	3	3	4	5	5	5	4	5	4	3	5	5	5	3	3	2	3	4	5	5	5	5	4	4	5	4	4	4	5	4	2	5	5	4	5	4	4	5	4	3	3	51.9482987429843	3.25
2	1	2	2	2	1	3	2	4	1	4	3	3	3	4	4	4	4	4	4	4	4	4	4	4	3	3	4	4	2	3	3	3	2	2	2	2	2	2	3	2	2	2	2	3	4	4	4	50.2145822568344	2.5
2	1	3	2	1	2	3	3	3	4	4	5	5	4	4	4	3	4	5	3	5	5	5	4	5	3	3	4	4	4	3	4	4	5	5	5	4	5	3	3	4	2	2	4	4	5	2	4	45.3653768331287	3.25
2	1	5	3	5	2	3	4	3	3	4	5	3	4	4	3	2	2	3	4	4	4	3	5	4	4	4	4	4	4	5	4	2	3	3	2	3	4	5	5	5	5	5	4	5	4	3	4	50.8697165016559	3.25
1	1	4	4	4	1	5	5	5	4	5	4	5	5	4	5	5	4	5	4	5	5	4	5	5	5	4	4	5	5	5	5	5	5	4	3	4	2	5	5	5	4	4	3	2	2	4	3	51.3268698096969	4.75
2	1	4	3	5	1	4	4	3	5	4	4	5	4	3	4	3	5	2	5	3	3	4	4	3	4	2	2	5	3	3	3	3	3	4	4	4	5	3	2	4	3	4	4	3	4	5	5	50.6046399939569	4
1	1	5	3	1	1	5	5	4	5	5	4	5	5	5	4	3	5	3	5	3	2	3	3	4	5	5	5	5	4	5	2	3	4	5	5	4	5	5	4	4	5	5	5	5	5	5	4	52.2793202350479	4.75
2	3	6	5	3	1	5	5	5	4	4	4	4	4	3	3	3	4	2	4	3	4	3	4	2	4	5	4	3	3	3	2	4	4	4	5	2	5	4	4	4	4	4	5	5	4	5	5	50.4606441330439	4.75
1	1	5	3	3	2	4	3	3	5	4	3	4	5	4	4	5	4	4	5	5	5	5	4	5	3	2	3	3	4	5	4	4	2	4	4	5	3	4	4	5	3	4	3	3	3	4	2	47.1899217035523	3.75
2	1	4	4	4	1	5	5	5	5	3	3	2	2	3	4	4	5	4	3	5	5	5	5	5	5	5	5	4	3	4	4	3	3	5	4	4	5	4	5	5	4	4	4	3	5	4	4	44.0328852790664	5
2	1	4	4	4	1	4	4	4	4	4	4	4	4	3	4	3	3	4	5	3	3	4	3	3	4	5	2	4	5	5	5	5	4	3	4	3	2	3	4	2	3	4	5	5	5	5	5	47.9584693105937	4
2	1	5	3	5	1	5	5	5	5	5	5	5	4	5	4	3	4	5	5	5	4	5	5	4	4	5	4	3	3	2	3	4	3	4	4	4	2	4	4	4	4	2	5	4	4	5	5	48.3086881362821	5
1	1	4	3	1	1	4	3	4	5	4	4	4	4	4	5	5	5	4	5	3	4	4	3	2	3	3	4	2	4	4	3	4	4	3	4	2	3	3	3	3	3	3	5	5	5	5	5	51.4598878197002	4
1	1	5	4	4	1	4	5	4	3	4	4	2	4	4	3	3	3	3	3	4	4	5	5	3	3	2	3	3	3	3	3	3	3	4	3	4	5	5	4	4	5	5	5	5	5	4	5	53.6663041125519	4
2	1	5	5	5	2	5	5	5	4	5	5	5	5	4	4	3	3	5	2	5	5	5	5	4	5	5	5	5	3	4	3	2	4	4	5	5	3	4	3	5	3	4	4	4	4	5	4	52.126837859768	4.75
1	1	4	4	1	1	4	2	5	4	4	3	3	3	5	4	3	4	5	4	4	2	5	4	3	4	5	4	3	5	5	5	5	5	5	5	5	5	5	4	5	5	5	4	5	5	4	3	48.1549929436586	3.75
2	1	5	3	5	1	5	5	4	5	5	4	5	5	5	5	4	5	5	5	5	5	4	5	5	3	3	3	3	3	4	3	3	2	5	5	5	5	4	3	4	3	5	5	5	4	5	5	48.3233411279886	4.75
2	1	4	4	3	2	4	5	4	4	3	4	3	3	2	4	4	2	4	4	5	5	5	5	5	3	4	3	3	5	5	4	4	5	4	4	3	4	5	5	5	5	4	4	5	2	4	4	51.2034707164362	4.25
1	1	5	4	3	1	3	3	4	3	5	5	4	4	5	3	3	4	3	4	3	2	2	4	4	4	4	4	3	4	5	3	4	3	4	5	2	3	5	4	4	5	5	3	4	3	2	4	50.6263630423306	3.25
1	2	6	5	5	1	4	4	5	4	4	3	5	3	5	4	5	4	3	4	3	4	3	3	3	3	3	3	3	3	2	4	4	2	4	3	5	4	3	3	4	3	2	5	5	5	4	5	51.8916026594293	4.25
1	3	2	4	4	2	4	4	4	5	5	5	4	5	5	4	4	5	4	4	4	2	5	2	5	5	5	5	4	4	4	4	4	4	4	4	4	4	3	3	4	2	3	3	3	4	3	2	47.4443311420416	4.25
1	1	5	5	1	2	3	3	4	2	5	5	4	5	4	3	3	2	3	2	4	4	3	3	4	5	5	5	5	4	4	4	4	4	5	4	4	5	4	4	3	5	5	4	4	5	3	4	52.2074134807429	3
1	1	2	2	2	1	4	4	2	3	3	3	3	3	3	3	3	3	3	4	4	4	5	5	5	2	3	3	3	3	3	3	3	3	2	2	2	2	2	2	2	2	2	2	4	4	4	4	51.3755213812346	3.25
1	1	5	3	1	2	5	5	5	5	3	3	3	3	4	5	5	5	5	4	5	5	4	5	4	5	4	5	5	4	4	4	4	3	4	3	5	4	4	2	4	3	5	3	4	2	3	4	51.1912192004899	5
2	1	4	4	3	2	4	4	5	2	4	4	2	4	2	3	3	3	3	3	4	5	4	5	4	5	4	5	5	5	5	5	5	5	5	4	5	4	4	4	4	4	4	4	4	5	3	5	52.305051391101	3.75
2	1	3	2	2	1	3	3	3	2	4	3	3	3	4	2	3	3	4	5	4	4	5	5	4	3	3	4	4	3	4	4	4	5	3	2	2	2	3	3	2	2	2	3	3	3	3	4	49.3084174153411	2.75
1	1	5	4	1	1	4	4	4	4	4	4	3	5	2	3	4	2	2	4	4	4	5	5	3	4	2	3	4	3	2	3	3	4	3	2	3	3	3	3	4	2	2	3	3	2	3	4	48.4523888288799	4
1	1	4	4	5	1	4	5	3	2	4	5	4	5	3	4	2	4	3	5	4	4	2	4	4	3	3	2	3	4	5	3	3	5	4	4	3	4	4	3	3	4	5	4	4	4	5	3	51.1863382007562	3.5
2	1	4	4	3	2	3	3	3	3	3	3	2	3	4	3	3	3	2	3	3	3	2	4	4	4	4	4	4	4	4	4	3	5	4	3	5	4	5	5	5	5	4	3	2	2	4	3	46.4699661142584	3
1	1	4	3	4	2	4	5	2	4	4	4	5	3	3	5	5	5	5	5	3	4	3	3	2	3	4	2	3	4	4	2	4	4	4	4	4	4	4	4	4	4	5	4	3	4	3	5	47.5766424883883	3.75
1	1	4	5	1	1	5	5	5	4	4	3	2	4	4	4	5	4	2	5	5	4	5	5	4	5	4	5	5	5	5	5	4	5	3	4	3	4	3	4	3	3	3	5	5	5	4	5	49.9885817440293	4.75
1	1	4	4	3	1	4	5	3	3	3	3	2	4	3	5	4	5	5	5	5	4	4	5	5	4	4	3	4	4	4	4	4	5	3	3	3	2	4	5	4	3	4	3	3	2	4	4	51.6774501790738	3.75
1	1	4	4	5	1	5	5	5	4	5	5	5	5	5	3	3	2	4	4	3	2	4	3	3	5	5	5	4	5	5	5	5	5	4	4	5	4	4	4	5	3	4	4	4	3	4	5	50.5778363897825	4.75
1	1	3	2	2	1	3	2	2	4	4	4	4	3	4	2	2	4	3	4	4	4	4	4	4	4	4	4	4	2	2	2	2	2	3	2	2	2	3	4	3	2	3	3	4	4	4	4	49.8721221169351	2.75
2	1	4	4	4	1	3	2	3	4	5	4	5	5	4	3	2	4	2	3	4	4	4	3	5	4	4	4	4	4	4	4	4	4	3	4	2	2	3	3	3	3	2	4	4	4	4	2	47.327053735714	3
1	1	4	2	2	1	4	5	4	4	4	4	4	4	4	5	4	4	4	4	4	4	4	4	4	4	4	4	4	2	2	3	4	5	3	3	1	1	3	3	3	3	3	3	3	3	3	3	49.9601624457319	4.25
2	1	4	2	5	1	4	5	4	3	5	4	5	5	5	5	5	5	5	4	4	4	4	4	4	4	2	3	5	4	5	3	4	5	3	3	4	3	3	4	4	2	3	5	5	5	5	5	52.6603916823134	4
1	1	5	3	5	2	4	5	3	5	5	5	5	4	5	3	3	3	4	4	5	4	5	5	4	5	4	4	5	5	4	5	5	4	3	3	3	3	4	4	4	5	4	4	2	2	5	5	48.7085325088731	4.25
1	1	4	5	4	1	3	3	3	2	5	4	5	5	5	4	5	3	4	4	4	3	4	5	4	5	5	5	5	3	3	3	3	2	4	4	5	2	4	4	4	4	4	4	4	4	3	4	49.5395233896532	2.75
2	1	3	2	1	1	3	4	3	2	3	2	3	4	2	3	3	2	3	4	4	2	4	3	5	4	4	4	4	3	4	2	3	3	5	4	5	4	4	4	4	4	3	4	4	5	2	3	49.0372911671917	3
1	1	5	5	5	2	3	3	4	3	3	4	3	2	2	3	3	2	2	3	4	4	4	3	5	4	4	4	3	3	3	2	3	4	4	4	3	4	4	5	4	3	4	5	5	5	4	5	54.5246519357184	3.25
2	1	5	4	5	1	4	2	5	4	4	4	2	5	5	4	5	3	4	4	4	4	3	4	4	3	3	3	4	3	4	3	2	4	4	4	4	4	4	4	5	2	5	5	5	4	5	5	51.2433011760648	3.75
1	1	5	4	5	1	4	4	4	3	3	3	3	3	3	3	3	3	3	3	3	4	2	3	3	4	5	3	2	3	3	2	4	3	4	4	4	5	4	4	3	5	3	5	5	5	5	5	52.7091619712322	3.75
1	1	4	5	1	1	4	3	3	5	3	3	3	3	4	5	5	5	5	4	4	4	2	4	4	4	4	4	3	3	3	2	4	2	5	5	5	4	4	4	4	4	4	3	2	4	3	4	50.4331824164145	3.75
1	2	5	3	1	1	4	4	2	5	4	4	4	4	4	4	2	5	4	5	5	4	5	5	4	4	2	5	4	5	5	5	5	5	4	4	4	2	5	5	5	5	4	5	4	4	5	5	51.1551910910381	3.75
1	1	5	2	5	2	4	4	4	4	4	4	4	4	3	3	3	2	4	4	3	3	2	4	3	4	3	2	4	3	4	3	2	4	3	3	2	4	4	4	3	3	5	5	5	5	5	5	42.6643598098466	4
2	1	3	2	5	1	4	3	2	5	5	4	5	5	5	5	5	4	4	5	5	4	5	5	5	3	2	4	3	4	3	3	5	4	4	4	4	3	4	2	4	4	4	4	4	4	4	3	46.9997736796887	3.5
1	1	5	3	1	1	2	2	1	2	2	4	3	2	2	2	1	2	3	1	2	3	3	3	1	2	4	3	2	1	2	2	1	1	2	1	3	4	2	2	2	2	1	1	1	1	1	2	49.2565506595902	1.75
2	1	5	3	5	1	3	2	3	3	4	3	5	4	5	5	5	5	4	4	5	4	5	5	4	3	3	3	3	4	4	4	5	4	3	2	4	4	4	4	5	3	4	5	5	5	5	4	51.2431569926915	2.75
1	1	5	3	1	1	3	4	3	2	5	5	4	5	5	4	5	5	3	4	4	4	5	3	3	3	3	4	3	4	4	5	4	2	4	3	4	5	5	5	5	5	4	4	5	4	3	4	51.8468763965763	3
2	1	4	3	4	1	4	4	3	4	5	5	5	4	5	5	4	5	5	4	3	3	2	3	3	3	2	4	2	4	4	5	4	4	4	4	3	5	5	4	4	5	5	4	4	3	4	4	51.2729112999507	3.75
1	1	3	2	1	1	4	4	3	4	3	3	3	4	2	4	5	5	3	3	4	3	5	4	4	5	5	4	5	5	4	5	4	5	5	5	5	4	3	2	4	3	3	4	3	4	4	5	51.9735466872443	3.75
1	1	4	3	5	2	5	5	4	5	4	3	4	4	5	5	5	5	4	4	4	4	4	4	4	5	4	5	5	4	4	5	5	3	4	3	2	4	3	4	2	4	3	3	4	3	2	3	52.191670699741	4.75
2	1	4	4	4	1	3	3	3	3	4	3	3	4	4	5	5	4	5	5	4	5	4	3	3	4	3	4	4	4	4	4	5	3	5	5	5	5	4	4	5	2	4	4	3	5	2	5	55.0362773925258	3
2	2	4	3	4	1	3	2	3	2	4	3	3	3	4	4	3	4	4	4	4	3	4	3	3	3	4	2	3	2	2	4	4	4	2	2	2	2	2	3	2	1	3	2	4	4	4	4	49.7648994478413	2.5
1	1	4	3	1	1	5	5	5	5	4	4	4	2	5	4	4	4	4	3	5	5	5	5	4	5	4	4	5	4	3	3	5	5	4	5	4	3	4	3	3	5	4	3	3	3	2	4	49.2767450239471	5
2	1	4	4	4	1	3	3	3	4	5	5	5	4	5	5	5	5	5	5	4	4	3	4	4	4	2	4	4	3	3	3	4	2	5	5	4	5	4	3	4	4	5	3	4	4	3	3	50.2967096668724	3.25
1	1	5	5	5	2	4	3	4	5	4	4	5	3	5	4	4	5	3	4	4	4	3	4	4	5	4	5	5	4	5	2	4	4	5	4	5	5	3	2	3	4	2	5	4	5	5	4	50.0776959914387	4
2	1	4	5	1	1	3	3	3	3	5	5	5	5	5	5	4	5	5	5	3	3	3	2	3	4	5	3	3	4	4	4	4	4	4	4	5	3	5	5	5	4	4	4	3	5	4	5	52.0024424057711	3
2	1	4	3	1	1	2	2	2	2	1	1	2	1	1	1	1	1	1	2	2	3	2	1	3	4	4	3	4	1	2	1	1	2	2	2	2	3	1	1	1	1	2	2	1	2	2	2	50.8334065719056	2
2	1	3	2	4	2	5	5	5	5	4	4	5	4	5	5	4	5	5	5	4	4	4	4	3	4	4	5	4	3	3	2	2	4	4	2	4	4	4	4	4	5	3	5	5	5	5	5	50.8298569955051	5
1	1	4	3	4	1	5	5	5	5	5	5	5	5	5	4	4	5	5	3	4	5	4	4	3	4	3	4	4	4	4	3	4	4	4	2	5	3	4	2	5	3	3	5	4	5	5	5	49.502073831338	5
1	1	4	3	3	2	4	5	3	3	4	4	5	5	3	5	5	5	5	5	3	4	3	4	2	5	5	4	5	4	5	2	3	3	4	4	4	5	5	4	5	5	5	4	4	5	4	4	53.2015575168687	3.75
2	1	5	3	5	2	5	4	5	5	3	3	4	2	4	4	5	4	3	4	3	4	2	3	3	3	4	3	3	5	5	5	5	4	4	4	4	4	4	5	2	4	3	4	4	5	4	3	49.7840115918568	4.75
2	1	5	2	5	2	4	4	4	3	4	5	3	5	4	3	4	3	2	3	4	5	5	5	3	4	3	4	4	4	4	4	5	4	4	2	5	3	5	5	4	5	4	3	3	2	3	4	54.9521713043778	3.75
2	2	6	3	5	1	4	2	5	3	4	5	4	4	3	5	5	5	5	5	4	4	4	2	5	5	4	5	4	4	5	5	3	3	4	4	3	4	5	5	4	5	5	4	3	5	5	3	51.1762788222777	3.5
2	1	5	3	5	2	5	5	4	5	3	3	2	3	3	4	3	4	5	4	4	2	5	5	3	4	4	4	5	4	3	3	4	4	4	4	4	4	3	4	3	3	2	5	4	5	4	5	48.3689263008755	4.75
2	1	4	3	3	1	3	4	4	3	3	3	3	3	2	4	4	4	4	4	3	3	3	3	3	3	4	3	2	5	5	5	4	5	5	5	5	4	4	3	5	4	4	3	3	4	3	2	51.4822344322361	3.5
2	1	4	3	1	1	5	4	5	4	4	3	4	4	5	3	3	3	3	3	3	3	3	3	2	5	5	4	4	4	4	2	3	5	4	4	4	4	3	2	4	4	2	4	5	3	4	3	46.5856592338444	4.5
1	1	4	4	4	1	4	3	5	4	3	2	4	4	3	5	5	5	5	4	4	3	5	4	5	3	3	3	3	3	3	3	3	3	4	5	4	4	5	5	5	5	5	4	4	4	3	3	47.5399367521435	4
1	1	4	2	1	1	5	5	5	4	4	3	4	4	4	5	5	5	5	4	5	5	4	5	5	4	5	4	3	3	4	3	3	2	4	4	4	4	3	4	3	3	2	5	5	5	5	4	49.7760914986602	4.75
2	1	5	2	4	1	4	4	4	5	4	4	4	4	3	5	5	5	5	5	5	4	5	5	5	5	4	4	5	3	3	3	3	3	4	4	3	4	3	3	3	4	2	3	3	4	4	2	55.1777082397893	4.25
1	1	3	4	3	2	5	5	5	5	5	4	5	5	5	4	4	4	4	4	4	5	4	5	4	3	3	3	2	4	4	5	3	4	4	4	3	4	3	2	3	2	3	4	4	4	4	3	46.248964348592	5
1	1	4	4	5	2	3	2	4	4	4	3	4	4	4	4	5	2	3	5	4	4	4	5	3	5	5	5	5	4	5	3	4	4	5	4	5	4	5	5	5	5	5	4	5	3	3	3	51.7741390898915	3.25
1	1	4	4	5	1	4	4	4	5	3	3	3	4	2	4	2	4	4	4	4	3	4	4	3	5	4	5	4	4	5	3	4	4	3	4	4	2	5	4	5	5	5	3	4	3	2	3	51.3122437241987	4.25
2	1	5	3	3	2	3	3	4	3	4	4	3	3	5	5	5	4	5	5	5	4	5	5	5	4	2	4	2	5	5	5	5	5	4	4	4	4	5	5	5	4	5	5	5	5	5	5	51.803649430698	3.25
1	1	4	3	1	1	4	4	3	4	4	5	4	3	3	3	3	4	4	3	5	5	4	5	5	4	4	5	2	4	4	2	4	5	5	5	5	5	4	4	3	5	5	5	5	5	5	4	47.7485791869334	3.75
1	1	4	4	1	2	3	3	2	3	3	3	4	3	2	4	5	4	5	4	4	5	4	2	4	4	4	4	4	5	4	5	5	5	4	4	5	2	4	4	5	3	4	4	4	4	4	4	49.1578053027614	2.75
2	3	4	3	3	2	3	4	3	2	4	5	4	3	5	5	5	4	5	4	3	4	3	3	2	4	3	4	4	3	3	4	3	2	5	5	4	5	4	4	5	4	4	4	4	4	5	4	45.4654230809329	3
2	1	4	4	4	1	4	3	3	5	3	3	3	3	4	5	5	5	5	5	4	4	4	5	4	3	4	3	4	5	4	5	5	5	3	2	2	3	4	3	4	3	4	4	3	4	4	4	47.5702780952998	3.75
2	1	6	5	3	1	3	4	3	3	4	4	5	4	3	4	4	4	3	4	4	5	4	3	4	4	4	3	5	5	4	5	5	5	3	2	2	3	3	3	4	3	3	5	4	5	5	5	49.6470680533161	3.25
1	1	5	3	5	1	4	4	2	5	5	4	5	5	5	5	4	5	5	5	4	4	4	4	4	4	4	4	3	4	3	5	4	5	3	3	3	2	5	5	5	5	5	4	3	5	3	4	51.0780134865648	3.75
1	1	4	3	5	2	3	2	3	3	4	3	4	3	5	5	5	5	5	4	5	5	5	5	5	4	4	3	3	5	4	5	5	5	4	3	5	4	4	3	5	5	4	4	3	5	4	4	54.8274723900822	2.75
2	1	3	2	2	2	4	2	2	3	4	3	3	3	4	4	3	3	3	4	5	5	4	4	4	3	4	4	4	2	3	3	3	4	2	2	2	2	3	3	2	2	4	2	3	4	4	3	52.1274581733957	2.75
1	1	4	3	5	2	3	3	3	4	5	5	4	5	5	5	4	5	5	5	4	4	4	5	2	5	5	4	5	5	4	4	5	5	4	3	4	4	5	5	5	4	5	3	4	4	2	3	49.459396612617	3.25
2	1	4	3	1	1	4	4	4	3	5	5	5	5	5	4	4	4	4	5	4	5	4	4	3	5	5	5	4	5	5	5	4	5	4	4	5	3	5	5	5	4	5	3	2	3	2	3	49.6722662059143	3.75
1	1	6	3	3	1	4	4	3	4	5	5	4	4	5	4	5	4	3	2	4	2	3	5	4	4	4	4	3	4	3	4	5	2	5	4	5	4	4	4	3	5	3	3	3	3	3	3	48.6603817933772	3.75
2	1	4	4	4	1	5	5	4	5	3	2	4	3	3	4	5	3	4	3	3	3	4	3	2	4	4	5	3	4	4	4	4	4	3	4	2	3	4	5	4	3	4	5	4	5	4	5	47.9037045740507	4.75
1	1	4	4	4	1	4	3	5	4	4	2	5	4	4	4	5	5	4	3	3	3	3	3	3	4	3	4	5	4	3	4	5	3	5	5	4	5	4	4	4	5	3	3	3	2	3	3	46.020348630531	4
2	1	4	2	4	1	4	3	2	4	1	1	1	1	1	1	1	2	2	1	1	2	1	1	1	1	1	2	1	2	2	2	1	3	2	2	2	2	2	3	1	2	1	2	2	4	2	2	53.5094014540771	3.25
1	1	5	4	3	1	1	1	1	1	2	2	1	3	2	1	1	2	1	2	3	3	2	3	2	1	2	1	2	2	4	1	1	2	2	1	3	2	1	1	1	1	1	2	3	4	1	2	53.4971224117789	1
1	1	6	2	5	1	3	4	2	3	4	5	4	3	2	3	4	4	2	4	5	4	5	5	5	4	4	4	4	3	2	3	4	3	3	3	3	4	4	4	4	5	3	4	3	5	4	4	51.447433226841	3
1	1	6	3	5	1	4	3	4	2	4	4	4	3	5	5	5	5	5	4	4	5	3	4	4	4	4	5	5	3	3	3	3	3	4	5	3	4	4	3	4	4	2	5	5	5	4	5	49.4039984096252	3.25
2	1	2	2	2	1	3	2	3	2	4	3	3	3	4	4	3	3	4	4	4	4	4	4	4	3	4	4	4	2	2	2	2	4	2	2	2	2	2	2	2	2	3	2	4	3	4	3	55.5820965741911	2.5
1	1	6	2	5	2	5	5	5	5	4	4	3	5	5	5	5	4	5	5	5	5	5	4	5	3	4	3	3	3	3	3	3	3	4	3	3	5	3	3	3	3	3	4	4	4	4	4	50.951008028424	5
2	1	4	2	5	2	4	3	4	5	4	4	4	4	3	3	2	4	2	3	4	3	3	4	5	5	5	4	5	5	5	4	5	5	3	4	4	2	4	5	4	4	4	4	4	4	5	3	57.7541553216701	4
1	1	4	3	5	1	4	4	4	3	4	4	3	4	5	5	4	5	4	5	4	5	3	2	3	4	4	5	2	4	4	4	4	4	4	4	5	4	3	3	2	3	3	5	5	5	4	5	52.3670843800299	3.75
2	1	5	2	3	1	4	4	5	4	4	5	3	4	4	3	3	3	3	4	3	4	3	3	2	5	5	5	5	3	4	3	4	3	5	5	4	4	5	5	4	5	5	5	5	5	4	5	48.9879565277271	4.25
2	1	5	4	1	1	4	4	4	5	4	5	3	5	4	4	5	3	3	4	4	4	4	5	4	5	4	5	5	3	3	3	3	3	5	5	5	4	5	5	5	5	5	3	2	3	4	3	46.2266225171125	4.25
2	1	5	5	4	2	3	4	3	4	4	4	3	5	3	5	4	5	5	5	5	4	4	5	5	5	5	5	5	4	5	4	4	3	4	3	5	5	3	3	4	3	2	4	5	3	4	3	48.4373921076515	3.5
1	1	4	2	5	2	3	3	3	3	4	2	5	3	3	5	5	5	4	5	4	5	3	4	3	5	5	5	5	5	4	5	5	5	4	3	4	3	4	5	4	5	3	4	4	4	4	4	47.0807554745861	3
1	2	5	4	3	1	5	4	5	5	4	5	4	2	4	4	5	2	5	4	3	3	4	3	3	4	3	3	4	5	5	5	4	5	4	4	3	5	4	4	4	3	5	5	5	4	5	4	48.3175113485713	4.75
1	1	5	4	5	2	3	3	3	3	3	4	2	2	4	5	5	4	5	4	5	4	4	5	5	4	3	4	3	5	5	4	5	5	5	5	4	5	4	4	4	5	5	4	4	3	4	4	51.6324916625422	3
1	1	4	4	3	1	3	2	2	4	3	2	3	4	2	4	4	4	4	4	4	3	5	4	4	3	4	3	3	5	5	4	4	5	4	4	4	4	4	2	5	4	5	4	4	4	4	3	46.0819418975824	2.75
2	1	4	3	3	1	3	3	2	3	4	5	3	5	4	4	5	4	4	4	5	5	5	5	5	4	4	5	4	3	4	2	4	4	5	5	5	5	5	5	5	4	5	5	5	5	5	4	51.4279083173551	2.75
1	1	4	4	1	1	4	4	5	3	3	3	3	3	2	3	3	2	3	4	4	5	4	4	4	4	5	5	3	4	4	4	3	5	3	3	3	3	3	3	3	2	3	4	2	4	4	5	49.8051409627596	4
2	1	4	3	5	1	4	4	4	5	5	5	5	5	5	4	3	5	4	4	3	3	4	3	3	3	3	3	3	5	4	5	5	5	3	3	4	3	3	3	3	3	3	4	3	3	5	3	47.9544419282658	4.25
2	1	4	4	5	2	3	3	4	4	5	4	5	5	5	3	4	3	3	3	4	2	4	5	3	4	2	4	4	4	4	5	4	3	4	4	2	5	5	5	4	5	4	4	4	4	4	3	51.1815751881173	3.5
2	1	3	2	2	1	5	5	4	3	3	3	4	3	4	4	4	5	5	5	4	4	4	4	4	4	4	4	5	3	4	4	3	5	4	3	3	3	3	3	2	2	4	3	5	5	5	5	46.101407383258	4.25
2	2	4	4	1	2	4	3	4	4	4	4	4	4	5	5	5	5	5	4	3	2	3	3	3	5	5	5	4	3	4	3	2	4	4	4	4	4	3	3	3	3	3	5	5	5	4	4	45.585622723773	3.75
2	1	4	4	3	1	3	3	2	4	4	3	5	4	3	4	4	2	5	3	4	4	3	5	4	4	3	5	3	4	4	4	4	3	4	2	3	4	3	3	4	3	2	3	4	2	2	3	50.976191817742	3
1	1	4	3	5	1	3	2	2	4	3	4	2	3	3	4	4	3	5	4	4	3	4	4	4	3	3	4	3	4	4	4	4	4	4	4	4	4	5	5	5	5	5	5	5	5	4	5	50.2444958108306	2.75
1	1	4	5	5	2	3	3	4	4	4	4	4	4	3	3	3	2	2	3	3	3	3	2	4	3	3	3	2	5	5	5	4	5	4	4	3	4	4	4	4	4	4	4	4	5	3	2	50.3577408139111	3.5
1	1	6	2	1	1	4	5	2	4	5	2	4	4	4	5	5	5	3	5	4	5	5	5	5	5	5	5	5	5	5	5	5	5	5	3	3	5	4	4	4	4	3	5	5	5	5	5	45.6536749359659	3.75
1	1	5	3	4	1	3	3	3	3	4	5	4	4	3	3	3	4	3	3	3	3	4	3	2	3	3	3	3	3	2	2	4	3	5	5	5	4	4	3	5	5	4	3	4	3	2	3	52.4026723975883	3
1	1	4	3	3	1	3	4	3	3	4	3	5	5	2	4	4	3	4	4	4	2	4	4	4	3	2	3	4	3	4	3	2	3	5	5	4	4	4	3	5	4	4	3	4	4	2	3	48.9272922055115	3.25
2	2	2	3	4	2	4	3	5	4	3	4	3	3	2	3	2	3	2	4	3	4	3	3	3	5	5	4	5	4	4	3	4	4	4	4	5	4	4	3	3	5	4	3	3	4	3	2	47.3016751413556	4
2	1	6	2	2	1	4	4	5	3	4	3	3	3	4	3	3	4	4	4	5	5	5	5	5	3	2	5	4	4	5	4	4	4	3	2	2	3	3	4	3	3	3	4	4	4	4	4	54.400595330136	4
1	1	3	3	4	2	3	4	4	2	3	3	3	3	2	3	3	3	3	3	5	5	4	5	5	4	3	4	4	4	3	4	3	5	3	4	4	3	5	4	5	5	5	4	3	4	4	4	50.7470078581005	3.25
2	1	4	4	4	1	3	4	4	2	4	4	5	3	4	4	4	3	4	2	3	4	3	3	3	4	3	5	4	4	3	4	3	5	4	3	4	4	5	5	5	5	5	3	4	4	3	2	47.2355215955458	3.25
2	2	3	5	2	1	3	2	2	3	3	2	3	3	4	4	3	3	3	4	4	4	4	4	4	2	4	4	4	2	2	2	2	3	2	2	2	2	2	2	2	2	2	2	2	2	2	2	53.683236451848	2.5
2	1	5	2	5	2	4	2	4	3	5	5	4	4	5	4	5	4	5	3	4	5	4	4	3	4	4	5	3	3	4	3	4	3	5	5	5	4	3	3	3	3	3	5	4	5	5	5	55.4694596619594	3.25
1	3	2	4	3	1	4	2	2	3	3	3	2	2	3	4	3	3	4	4	4	4	4	4	4	3	4	4	4	2	3	3	3	2	2	2	2	2	2	3	2	2	2	3	4	4	4	4	46.7357580174758	2.75
2	1	2	2	2	2	3	2	3	3	3	3	3	3	4	4	3	3	4	4	4	4	5	5	5	3	3	3	3	2	2	2	2	4	3	2	2	2	3	3	2	2	2	3	3	3	3	3	51.742948930396	2.75
1	1	3	2	2	2	3	3	2	3	3	3	3	3	4	2	2	4	4	5	4	4	4	4	4	3	3	4	4	2	4	4	3	4	3	2	2	3	2	2	2	2	2	2	2	3	3	3	47.7685024285016	2.75
1	1	4	3	3	1	4	5	4	5	4	5	5	3	4	3	4	3	3	3	4	4	3	4	4	5	5	5	4	3	3	3	2	4	5	4	5	5	3	3	3	3	4	5	5	4	5	4	49.4282770493474	4.5
2	1	5	3	5	1	1	2	1	1	3	3	3	4	4	2	2	2	3	2	2	1	1	2	2	1	1	1	2	2	1	2	2	3	1	1	2	2	2	3	3	2	1	2	1	2	3	1	44.9420860632793	1.25
2	1	4	4	4	1	4	4	4	5	4	4	2	5	4	3	3	4	2	2	4	4	4	5	2	5	5	5	5	4	4	4	4	5	4	4	4	4	4	4	4	4	4	5	5	5	5	4	44.7757130326234	4.25
2	1	6	2	4	2	5	5	4	5	4	2	4	4	5	4	4	4	3	5	4	5	3	4	4	4	4	4	4	3	3	3	2	3	4	4	5	4	3	3	4	2	3	4	4	5	3	5	48.449167803242	4.75
1	1	4	5	1	2	2	2	2	2	2	2	2	1	2	1	1	1	2	1	2	3	4	2	2	2	3	1	1	1	1	1	2	1	2	2	4	3	2	1	2	2	4	1	1	1	2	1	51.1563753952009	2
2	1	4	5	1	1	4	4	4	4	4	5	2	3	4	3	3	4	4	3	4	5	4	2	4	5	4	5	5	4	4	3	4	5	4	3	5	4	4	3	4	5	4	4	4	2	4	2	51.4574722704759	4
1	1	5	2	3	2	3	4	3	3	3	3	3	3	3	3	3	2	3	4	4	5	3	2	4	5	5	5	4	4	4	4	5	3	4	3	4	5	4	2	4	4	4	4	3	3	4	5	51.4116945243207	3.25
2	1	4	3	3	1	5	5	5	4	3	4	3	3	2	3	3	3	3	3	3	3	3	4	3	5	4	5	5	4	4	5	4	4	4	4	4	4	5	5	4	5	5	4	3	5	4	3	51.0957857365144	4.75
2	1	4	3	4	1	4	4	5	4	3	4	3	3	2	5	4	5	5	5	3	2	3	3	3	4	4	5	4	4	3	5	4	4	3	4	4	3	5	4	5	4	5	4	3	4	4	5	48.0929261734999	4.25
2	1	4	4	5	1	5	5	5	4	3	4	3	2	3	4	4	3	4	5	4	4	4	4	4	4	3	4	5	3	4	3	3	3	5	5	4	5	5	5	4	5	5	3	3	3	3	3	51.2863204037755	4.75
2	3	5	4	4	2	4	4	3	5	3	4	3	2	4	4	4	4	4	4	4	4	5	4	3	3	2	3	2	4	4	5	3	4	5	4	5	5	5	4	5	5	5	4	3	4	4	4	52.973412567796	4
1	1	4	4	3	2	5	5	5	5	4	3	3	5	3	4	4	4	4	4	4	5	5	3	4	3	4	3	3	3	2	3	3	4	4	5	4	3	5	5	4	4	5	4	3	3	3	5	51.2877752004917	5
1	1	5	4	1	1	4	3	4	3	4	3	5	4	5	4	2	4	5	5	3	3	4	4	2	4	5	5	4	5	4	5	4	5	4	4	5	4	4	3	4	3	5	5	5	5	5	4	51.5156058561244	3.5
1	1	4	4	5	1	4	3	5	4	3	2	4	3	3	5	5	5	5	4	4	5	5	3	4	4	4	4	5	4	4	3	4	5	5	5	5	5	4	3	4	5	2	4	5	4	4	4	48.7460294283014	4
1	2	2	4	5	1	5	5	4	5	4	3	4	3	5	5	4	5	5	5	4	3	2	5	4	4	5	5	3	4	4	4	5	4	5	5	5	4	3	3	3	3	4	5	5	5	5	5	50.8317739292258	4.75
1	1	4	4	4	1	4	3	5	2	4	3	5	5	3	4	5	4	3	2	4	4	3	4	4	3	3	3	4	4	4	4	5	4	4	4	3	3	5	4	5	5	4	3	4	3	2	4	51.0309705374434	3.5
2	1	4	3	3	2	5	5	5	5	4	5	4	5	3	4	4	5	3	5	5	5	4	5	5	3	3	3	3	4	5	4	3	4	5	5	4	5	3	4	3	3	3	5	5	5	5	5	55.7913090709717	5
2	1	4	4	3	1	5	5	5	4	3	2	3	3	4	4	4	4	4	2	4	4	3	4	4	4	4	4	5	4	3	4	4	5	3	3	2	3	3	3	2	4	3	4	4	3	5	4	53.0665599188101	4.75
1	1	5	3	3	1	5	5	4	5	4	4	5	3	5	3	3	2	3	3	4	3	5	4	4	4	4	4	3	3	3	3	4	3	3	3	3	2	4	4	4	4	4	4	5	3	2	4	51.990103109585	4.75
1	2	6	4	3	2	3	3	2	3	4	4	3	4	5	4	5	4	3	5	4	3	5	2	5	3	3	3	3	3	3	4	3	3	4	3	5	4	4	5	4	4	3	4	4	5	3	3	50.9229678980353	2.75
1	1	5	4	3	1	4	4	3	5	4	4	4	5	3	4	3	4	4	5	3	2	2	3	4	4	2	4	4	4	4	3	5	3	4	3	3	5	4	4	4	4	5	3	3	4	3	2	50.3687178546669	4
2	1	5	5	4	2	4	4	4	4	4	4	5	4	3	4	4	3	5	4	4	3	4	4	4	4	3	5	5	4	5	3	3	3	3	2	3	3	3	2	2	4	2	4	4	5	4	3	51.1579099739607	4
1	2	2	4	4	1	4	3	4	3	5	5	5	4	4	5	4	5	5	5	4	4	2	4	4	3	4	2	2	4	4	5	3	4	4	4	4	4	4	4	2	4	3	4	4	4	4	3	43.7328753852656	3.5
1	2	5	4	5	1	5	5	4	5	4	4	3	5	3	5	5	4	5	5	5	5	4	5	5	3	4	3	2	4	5	4	3	4	4	5	3	4	4	5	3	3	5	4	4	5	4	3	50.1587771093537	4.75
1	1	5	4	5	2	4	4	4	4	5	5	5	5	4	4	5	4	4	4	4	4	3	4	5	3	4	2	3	4	4	5	3	3	5	4	5	5	5	5	5	5	5	4	3	2	5	4	48.4124183668011	4
2	1	4	4	4	1	5	5	4	5	4	4	4	4	2	5	5	5	5	4	5	5	4	5	4	5	4	5	5	3	4	3	3	3	3	3	4	3	5	4	4	5	5	4	4	3	5	3	50.490676084604	4.75
2	1	5	2	5	1	4	5	4	4	3	3	3	3	3	3	2	3	2	4	3	3	4	3	3	4	4	4	4	5	5	5	4	5	4	4	5	4	4	5	4	3	5	4	3	4	5	3	44.9316261020887	4.25
2	1	4	3	4	1	4	4	4	3	5	4	5	4	5	5	5	5	5	4	3	3	2	3	2	4	4	4	4	3	4	2	4	4	4	4	4	4	3	3	4	3	2	4	4	4	4	4	52.862907238991	3.75
1	1	5	4	1	1	3	4	4	3	5	4	5	5	5	4	4	4	4	4	5	4	4	5	5	4	4	4	5	5	4	5	5	5	4	3	5	4	5	5	5	5	5	3	2	4	2	3	47.2941325653257	3.5
2	1	6	4	3	2	4	4	5	4	4	4	3	4	5	5	5	5	5	5	3	2	3	3	3	5	5	5	4	4	4	5	3	3	5	5	5	4	4	5	4	4	3	5	4	5	5	5	51.1821561327219	4.25
2	1	4	4	5	2	5	5	5	4	4	5	3	4	4	5	4	4	5	5	5	5	5	5	5	5	4	5	4	4	5	5	3	4	4	3	3	5	4	3	5	2	4	4	4	4	2	4	49.8904889683025	4.75
1	1	2	3	2	1	3	2	2	2	3	3	3	2	3	2	3	2	3	3	3	3	4	4	3	3	3	3	3	3	2	2	2	2	2	2	1	1	1	2	1	1	1	1	1	3	2	2	51.2258523671688	2.25
2	1	3	4	4	2	5	5	5	4	4	5	4	5	4	4	3	4	4	5	4	4	4	4	4	4	4	3	2	4	4	4	4	4	3	2	3	3	3	4	4	3	2	3	3	3	2	3	57.5755685197943	4.75
1	1	5	5	5	1	4	4	4	4	4	4	3	4	5	4	5	5	3	4	3	4	2	3	3	5	5	5	5	4	3	3	5	4	4	4	4	4	5	5	5	4	5	3	2	3	4	4	48.2140874789665	4
2	1	6	2	2	1	3	2	2	2	3	3	3	3	4	4	3	4	4	4	3	3	4	4	4	4	3	5	5	3	2	3	3	4	2	2	2	2	3	3	2	2	2	3	3	3	3	3	47.9135058228261	2.25
1	1	5	2	1	2	3	3	2	4	4	3	5	5	4	3	4	4	2	3	4	4	4	4	4	4	5	4	3	4	4	4	4	5	4	4	4	4	5	5	5	5	5	4	3	2	5	4	51.3924880884717	3
1	1	5	4	4	1	4	4	4	4	3	3	4	2	3	5	5	4	5	4	3	4	3	2	3	4	4	4	5	4	4	4	5	4	4	3	5	3	4	4	5	3	3	5	5	5	4	5	52.9171488442636	4
2	1	4	2	5	2	5	5	4	5	4	4	4	2	5	4	3	4	5	3	3	3	3	4	3	4	4	4	4	4	4	5	3	2	3	3	3	4	5	5	5	5	5	4	4	4	4	4	50.127164602005	4.75
2	1	2	2	2	1	3	3	3	3	3	3	3	3	3	2	4	4	4	4	4	4	4	4	4	3	3	4	4	2	2	2	4	4	3	2	2	2	2	2	2	2	3	2	2	4	4	4	54.7251909148392	3
1	1	4	3	5	1	5	5	4	5	4	3	5	4	3	3	3	2	3	3	5	5	5	5	5	5	5	5	5	5	4	5	5	5	4	4	4	4	4	3	4	4	4	5	5	5	4	5	44.5215904204402	4.75
2	1	4	4	1	1	2	2	2	2	2	4	1	1	1	2	3	1	2	4	2	2	1	2	2	1	1	1	2	2	2	2	4	2	1	1	1	1	1	1	2	1	2	1	1	2	1	1	49.746852540602	2
1	1	5	2	3	2	4	4	3	5	4	4	4	4	4	4	4	2	5	3	3	4	2	3	4	3	3	3	3	4	4	4	4	4	3	2	2	4	4	4	4	4	3	5	5	5	5	4	46.3441983225394	4
1	1	5	4	1	1	5	5	4	5	3	4	2	3	4	5	5	4	5	4	4	3	5	4	5	4	4	5	3	5	4	5	5	4	5	5	4	5	4	5	3	4	4	4	4	5	2	4	52.0601427717702	4.75
1	1	5	5	3	1	4	5	4	4	4	3	4	2	5	4	4	3	3	4	4	4	4	4	3	3	4	3	2	3	3	3	2	3	4	5	3	4	4	4	3	3	5	3	2	3	2	3	50.3767794607387	4.25
2	2	5	3	4	1	5	5	4	5	5	4	5	5	5	3	3	3	3	3	3	3	3	4	3	4	4	3	5	5	5	5	5	5	4	5	4	4	5	5	5	5	5	4	4	4	4	3	52.237807186008	4.75
2	1	4	5	1	2	5	5	4	5	4	4	3	5	4	5	5	5	4	5	3	4	3	2	3	4	4	4	4	4	5	4	4	3	4	4	3	4	3	3	2	4	3	3	4	3	3	3	49.8651446517526	4.75
2	1	2	2	5	1	4	3	3	5	4	4	5	4	5	3	4	3	4	3	5	4	5	4	5	5	5	5	5	5	4	5	5	5	4	5	4	4	4	4	3	5	4	3	4	3	3	2	50.0240031931895	3.75
1	1	4	4	3	1	5	4	5	5	5	4	5	5	5	4	5	5	3	4	4	5	3	3	4	4	4	4	4	4	2	4	5	5	4	3	4	4	5	4	5	5	5	3	3	3	3	3	56.4986473102536	4.75
1	1	5	3	1	1	3	2	4	2	5	5	5	5	4	5	5	4	5	4	3	3	3	4	3	4	4	5	5	4	4	5	4	4	5	5	5	5	4	3	4	4	4	4	4	5	4	4	50.5775580553888	2.75
1	1	4	3	4	1	4	5	3	4	4	5	3	4	4	5	5	4	5	4	4	4	5	3	4	3	3	3	3	3	3	2	3	3	4	3	4	4	5	5	5	5	4	4	3	4	3	5	47.7984794474194	4
2	1	5	4	4	1	4	4	3	4	4	4	4	5	4	3	3	4	3	2	4	4	5	3	4	4	4	2	4	5	5	5	5	5	3	4	2	3	4	4	5	4	4	4	4	5	3	4	46.8752015147115	3.75
2	1	5	5	5	2	4	3	5	4	4	4	4	3	5	3	4	3	4	2	4	4	2	3	4	4	4	4	4	4	5	4	2	3	4	3	5	4	4	3	4	5	4	5	5	5	5	4	53.7994167543892	4
2	1	4	4	3	1	3	2	3	3	3	3	3	2	4	4	4	4	4	3	5	5	4	5	5	3	3	3	2	4	4	4	4	4	3	2	3	3	4	4	2	4	4	4	4	4	4	4	52.0820445513769	2.75
2	1	4	3	3	2	4	2	5	5	3	3	2	4	2	4	4	4	4	4	4	4	3	3	4	3	2	3	4	4	5	4	3	4	4	5	4	4	4	5	4	4	3	4	5	3	4	4	49.3731857073523	4
1	1	4	3	3	2	3	3	3	2	4	4	3	3	4	4	5	4	3	4	5	4	5	5	4	4	4	3	3	4	3	4	4	5	4	5	3	3	3	3	4	3	3	4	5	5	4	2	48.4356365211346	2.75
1	1	6	2	2	1	2	2	3	3	4	3	3	3	3	3	3	4	4	4	4	4	4	4	4	4	2	4	4	4	4	4	3	4	3	2	2	2	2	3	2	2	2	4	4	4	4	4	45.9723481797825	2.5
2	2	6	3	4	1	4	4	4	5	5	4	5	4	5	4	4	4	4	5	4	4	3	5	4	4	4	2	4	4	4	4	3	5	3	3	2	3	3	3	3	4	4	3	2	3	3	3	56.3679605359973	4.25
2	1	4	4	4	1	4	4	4	4	3	3	4	2	3	4	3	5	4	4	4	4	4	4	4	5	5	5	5	4	3	4	4	4	3	2	3	3	5	4	5	5	5	5	5	5	4	4	50.9357710414066	4
1	3	3	4	5	2	3	4	3	3	2	2	3	2	2	1	2	1	1	1	2	2	1	2	1	3	3	2	3	2	4	2	2	1	2	2	1	2	2	3	2	2	2	1	1	2	1	1	53.226097497241	3.25
2	1	5	4	4	1	5	4	4	5	4	2	3	5	4	4	4	4	4	5	5	4	5	5	5	5	4	5	5	3	2	4	3	4	4	4	5	4	3	3	3	3	3	4	4	4	4	4	54.6482642884946	4.5
1	1	6	4	1	1	3	3	3	4	4	3	4	4	4	3	4	2	3	4	4	4	2	4	4	3	2	3	3	4	5	3	4	4	3	3	3	3	5	5	4	5	4	4	5	3	3	5	47.8980002736493	3.25
2	1	4	4	3	1	4	4	3	2	5	5	5	4	5	5	5	4	5	5	4	4	4	5	5	4	4	4	4	3	4	4	2	3	4	4	4	4	3	3	3	3	3	4	4	5	3	4	47.4471285296002	3.25
2	1	4	4	4	1	3	3	3	4	3	4	4	2	3	4	4	4	4	5	4	3	4	4	4	4	4	4	3	5	5	5	5	4	5	4	5	5	4	5	5	2	5	4	3	3	4	4	49.4859957995404	3.25
1	1	3	2	2	1	3	2	3	3	4	3	4	3	4	4	3	4	3	4	4	4	4	4	4	3	4	4	4	2	2	3	4	4	2	2	2	2	2	3	2	2	2	3	3	3	4	4	48.8575241862074	2.75
1	1	3	2	5	1	4	4	4	4	3	3	3	3	3	5	5	5	4	4	4	3	5	5	4	5	4	5	5	3	3	4	2	3	4	4	4	5	3	3	3	3	3	4	3	4	5	4	40.95510831789	4
2	1	3	4	5	1	4	4	2	4	5	4	5	5	4	5	5	5	5	5	5	4	5	5	5	5	4	5	5	4	3	4	4	4	4	5	4	2	3	3	4	3	4	4	4	4	4	3	44.7465980533345	3.5
2	1	4	3	4	1	5	5	5	5	4	4	4	3	4	4	4	2	5	4	4	2	5	3	4	5	5	5	4	4	5	4	5	3	5	5	5	4	5	4	5	5	5	5	5	5	5	4	46.2221018206029	5
2	2	3	3	2	1	4	2	2	2	4	4	4	4	4	5	5	5	5	5	5	5	5	5	5	5	5	5	5	5	5	5	5	5	5	5	5	5	5	5	5	5	5	5	5	5	5	5	46.535413063329	2.5
2	1	4	3	1	1	4	4	4	4	3	3	4	2	3	4	5	4	4	4	3	3	3	3	3	4	5	3	3	3	4	2	2	3	4	5	5	4	4	3	5	4	3	4	5	4	3	4	47.9283155808686	4
2	1	4	5	3	2	3	2	3	3	4	4	4	4	5	4	5	5	2	5	4	3	2	4	4	4	4	4	4	3	2	3	3	4	4	4	4	4	4	4	4	5	3	3	3	3	3	4	51.7031137595736	2.75
2	1	4	4	4	1	5	5	5	5	5	4	5	5	4	5	5	5	5	5	4	4	5	4	4	5	5	4	5	4	5	5	4	2	4	5	3	3	5	5	5	4	5	3	3	3	3	4	49.7219541471918	5
2	2	2	3	1	1	4	4	5	3	4	4	4	3	5	5	4	5	5	5	4	5	4	4	4	4	4	5	3	3	3	4	2	2	4	4	4	4	5	5	5	5	4	4	4	3	5	5	48.8441979415811	4
2	1	3	5	1	1	4	2	4	4	4	4	3	5	4	4	5	4	3	5	5	4	5	5	5	4	4	5	3	3	3	4	2	3	4	4	4	4	5	5	4	5	5	4	4	5	5	4	53.288801521415	3.5
1	1	5	2	4	1	3	3	4	3	4	4	4	4	2	4	3	5	5	3	3	3	4	4	2	4	5	5	3	4	4	3	4	5	4	5	5	3	3	3	3	4	3	4	4	5	4	4	51.5571000316194	3.25
2	1	4	3	3	1	4	3	5	4	3	4	3	3	3	4	4	4	4	3	4	4	3	4	4	3	2	4	2	4	3	4	4	4	5	5	5	4	3	3	3	3	3	5	5	5	5	4	51.4917645982433	4
1	1	4	3	1	1	5	4	5	5	3	3	2	3	4	4	3	4	5	4	4	4	4	3	5	4	4	3	4	5	5	5	5	5	5	5	5	5	5	5	5	5	4	5	5	5	4	5	50.8393786693401	4.75
2	1	3	4	1	1	5	4	4	5	4	3	5	4	5	4	4	4	4	4	4	3	4	5	5	3	3	3	2	4	5	4	3	4	4	4	4	4	4	5	4	2	4	3	2	3	4	4	52.2748685545634	4.5
2	1	3	4	3	1	4	4	3	5	5	5	5	4	4	3	4	3	4	2	4	4	3	4	4	3	4	2	4	3	3	3	3	3	4	3	4	5	5	5	5	4	5	4	4	4	4	4	44.0176767487169	4
2	1	4	3	4	1	4	4	4	4	5	5	5	5	4	4	5	4	4	4	5	5	4	5	4	4	4	4	3	3	3	3	3	2	4	4	4	4	4	3	5	3	3	3	4	3	2	3	50.9770821439377	4
2	2	5	4	3	1	5	4	5	4	4	3	4	5	5	4	4	4	5	4	3	3	4	2	3	3	3	3	3	5	5	4	5	5	5	5	5	4	5	5	5	4	5	4	4	4	4	4	48.0006612167087	4.5
1	2	5	4	3	2	4	2	4	4	4	4	5	3	4	5	5	4	5	5	3	3	3	4	3	5	5	4	5	4	4	5	4	4	4	4	4	4	5	5	5	4	5	4	5	4	5	2	51.2298302079625	3.5
1	1	4	3	4	1	2	2	2	2	1	2	1	1	1	2	3	2	3	1	1	2	1	1	1	2	2	1	4	2	1	3	2	2	2	1	2	3	2	2	1	2	1	2	4	1	3	2	45.7481908836575	2
1	1	5	3	4	1	3	2	4	3	5	5	5	5	4	5	4	5	5	5	4	5	4	4	3	4	4	4	3	3	4	3	4	3	4	4	4	5	4	3	4	5	4	5	5	5	5	5	48.4423850552966	3
2	1	3	5	4	1	3	4	4	3	5	5	5	5	5	4	4	2	4	3	4	4	5	3	4	4	4	5	4	5	5	4	5	4	5	5	5	5	4	4	4	4	5	4	4	4	2	3	46.6558000494626	3.5
2	2	5	5	5	2	4	5	4	3	4	4	3	5	4	3	4	3	2	3	5	4	4	5	5	4	3	5	4	4	4	4	3	5	3	4	3	3	4	5	5	4	3	3	3	3	3	3	50.7732086429059	4
2	1	3	2	1	1	3	2	3	4	4	3	3	3	4	4	4	4	4	4	4	4	4	4	4	3	4	3	4	2	2	3	3	3	2	2	2	2	2	4	2	3	2	3	3	4	4	4	52.2359267106899	3
1	1	5	3	3	1	5	5	5	4	4	3	3	5	3	5	4	5	5	5	5	4	4	5	5	4	3	4	4	5	5	5	5	5	5	4	5	4	4	3	4	4	5	3	3	3	3	3	54.9282631903296	4.75
1	1	4	4	3	1	4	4	4	5	4	4	4	4	3	4	4	5	3	3	3	4	3	3	3	4	3	5	4	4	4	3	2	4	4	5	3	4	5	5	5	5	5	5	5	5	4	5	46.4332174579562	4.25
1	2	4	5	1	2	5	5	4	5	4	3	4	4	4	3	3	3	3	2	4	5	4	4	5	3	3	3	4	3	3	3	3	3	4	5	3	5	3	3	2	4	4	4	4	4	4	4	48.2129542866203	4.75
1	3	2	4	4	2	3	3	3	3	5	5	5	5	4	5	4	5	5	5	4	4	4	4	4	4	3	3	4	4	4	3	3	5	5	4	5	4	4	2	3	5	4	4	4	4	3	3	49.9024039562402	3
1	1	3	4	4	2	4	5	4	3	3	3	3	3	3	4	5	3	3	3	4	4	3	5	5	4	4	5	5	4	2	3	5	4	4	4	4	4	4	4	4	4	3	5	5	5	5	4	46.4275654396227	4
1	1	5	4	1	1	5	5	5	4	4	4	2	4	4	4	5	3	5	4	4	4	2	4	4	3	4	3	4	5	4	5	5	5	4	3	5	4	4	4	3	4	4	3	4	3	3	3	52.929059091252	4.75
2	1	4	4	4	1	5	5	4	4	4	5	4	2	5	4	4	5	4	3	3	3	3	4	3	3	4	2	3	4	4	4	4	4	4	3	4	5	5	4	4	5	5	4	4	4	5	3	47.2969025965327	4.5
1	1	6	4	5	2	4	4	5	4	5	5	5	4	5	3	3	4	3	3	4	3	5	5	4	5	5	5	4	4	4	4	4	4	3	4	3	3	3	2	3	3	3	4	5	4	4	4	50.5389979397069	4.25
2	1	1	2	2	1	4	2	3	3	4	4	4	4	4	3	3	3	3	3	4	4	4	4	4	4	4	4	4	3	3	3	3	3	2	2	2	2	2	2	2	2	2	2	3	2	3	3	47.5510644678561	3
2	1	5	3	3	1	4	4	5	4	3	3	3	4	3	5	5	5	4	5	4	4	3	5	4	4	5	4	5	4	5	4	5	4	4	5	4	3	5	4	4	5	5	3	2	3	3	4	50.9090881551153	4.25
2	1	6	2	2	1	4	3	4	5	4	4	3	4	5	3	4	5	4	5	4	4	5	5	5	5	4	5	5	5	5	5	5	5	4	5	3	3	3	5	4	3	5	5	3	5	5	3	49.6883622716404	4
1	1	5	4	4	1	4	4	4	3	3	4	4	3	3	5	4	5	5	5	5	5	5	5	5	4	3	4	5	5	5	5	4	4	5	5	5	5	3	3	3	3	4	5	4	5	5	5	50.9588425206442	3.75
1	1	4	4	1	1	4	4	4	4	3	3	3	3	3	4	4	3	5	5	5	4	5	5	5	4	4	3	4	4	5	4	3	3	5	4	4	5	3	2	3	4	3	4	4	5	4	3	50.0936648677949	4
2	1	5	2	5	1	4	4	4	4	4	4	5	4	4	3	3	3	3	3	3	3	2	4	3	4	2	4	4	5	4	5	5	4	4	4	4	3	5	4	5	5	5	4	3	4	4	5	46.6016770015758	4
2	1	4	3	3	1	4	5	3	3	4	4	5	4	4	5	5	5	5	4	5	5	5	5	5	4	5	4	4	4	3	5	4	4	4	4	3	5	3	2	4	2	4	4	4	4	4	4	57.6913198711497	3.75
2	1	4	3	4	1	4	3	2	5	4	4	3	3	5	4	4	3	4	4	4	5	3	4	2	4	5	4	2	4	4	5	4	3	4	4	5	5	4	4	3	5	4	4	4	4	4	4	47.4891704612026	3.5
1	1	6	4	5	1	5	5	5	5	5	5	4	5	4	3	3	4	3	4	4	5	3	4	4	5	5	5	5	4	4	4	4	5	5	5	4	5	4	4	5	3	3	4	5	5	2	4	48.9185230258378	5
2	1	4	4	4	1	5	4	4	5	4	4	2	4	4	4	4	5	2	4	5	5	4	5	5	4	3	4	3	5	5	5	5	5	5	4	4	5	5	5	5	5	4	4	3	4	4	4	46.6761320957772	4.5
1	1	2	2	2	1	5	3	3	4	3	4	3	4	4	4	4	3	4	4	4	4	3	4	4	4	4	4	4	5	5	5	3	5	5	5	5	5	5	5	5	5	5	3	3	3	3	3	47.8994501192223	3.75
2	1	6	2	1	1	5	5	5	4	4	4	4	4	5	4	4	4	3	4	3	3	3	3	3	4	3	5	2	4	3	5	4	4	4	5	3	4	4	4	5	3	5	4	5	5	3	4	49.1850287142708	4.75
1	1	4	5	1	1	5	5	5	5	3	4	2	3	4	4	4	4	5	3	3	4	3	3	2	4	3	4	4	4	4	4	5	3	5	5	4	5	4	4	4	4	4	4	5	4	4	4	47.5303239470501	5
1	1	2	2	5	2	5	5	4	5	5	5	5	5	4	5	5	5	4	5	4	3	5	4	4	5	5	5	5	4	4	4	4	4	5	4	5	5	3	3	3	2	3	5	4	5	5	5	54.460517100324	4.75
1	1	5	5	4	2	4	4	4	4	4	4	3	5	5	4	4	4	5	4	5	5	5	4	4	3	3	3	3	4	5	4	4	2	4	3	3	5	5	5	5	4	5	5	5	5	4	5	49.2640699800642	4
2	2	2	4	4	1	3	2	4	4	3	3	3	4	3	4	4	5	2	4	4	5	4	3	3	3	4	3	3	5	5	4	5	5	4	4	4	4	4	5	4	4	4	4	5	3	4	4	49.6296613042113	3.25
2	1	4	3	4	1	4	4	4	4	4	4	5	4	4	4	4	5	3	4	4	5	4	3	2	3	3	3	2	4	3	5	4	4	4	4	4	4	4	3	5	5	4	4	4	3	5	2	52.3021542204629	4
2	1	2	2	2	2	4	3	4	3	4	3	3	3	4	4	3	5	5	5	4	5	4	4	4	3	3	5	4	3	3	3	3	4	5	4	4	3	3	3	2	2	3	3	4	4	4	4	48.3300086212786	3.5
1	2	6	4	5	1	4	3	5	4	3	3	3	3	3	4	2	4	5	5	3	4	3	2	3	3	3	4	4	4	3	3	4	5	4	4	5	4	3	2	4	4	4	4	4	4	4	4	54.355957717794	4
1	1	5	5	4	1	4	4	4	5	5	5	5	5	5	4	4	5	4	4	4	5	4	4	4	3	4	3	2	5	5	4	5	5	4	4	2	3	4	5	3	4	3	4	4	4	4	4	53.9796129546581	4.25
2	1	5	2	5	2	5	4	5	5	4	3	5	4	5	4	4	5	3	4	4	4	3	4	5	5	5	5	5	5	5	5	5	4	5	5	5	4	4	4	4	4	3	3	4	3	2	4	49.5962796071215	4.75
2	1	3	2	5	2	3	2	4	3	3	3	2	4	4	5	5	4	5	4	3	3	3	2	3	5	4	5	5	4	4	4	4	4	4	4	3	3	4	4	4	4	4	4	4	4	4	4	48.8239084950737	3
2	1	4	4	3	1	5	5	4	5	4	3	2	5	4	5	4	4	5	5	3	3	3	4	3	5	5	5	4	4	4	4	4	4	5	4	5	5	5	5	5	5	4	4	4	3	5	4	51.774513766733	4.75
1	1	5	5	5	2	4	4	4	4	4	2	4	4	5	4	3	4	4	5	5	5	4	5	4	5	5	5	4	4	4	4	4	4	4	3	4	5	3	3	2	3	4	5	4	5	5	5	50.2783609296475	4
1	1	4	3	4	1	4	3	4	2	4	4	4	4	4	4	5	4	4	3	4	4	3	3	5	5	5	5	5	4	4	4	4	4	3	3	2	3	4	5	3	4	4	3	3	3	3	3	46.3940240157239	3.25
2	1	4	4	3	1	3	4	4	3	4	4	4	4	4	5	5	4	5	5	3	3	2	3	4	5	4	5	5	5	5	5	4	5	4	4	4	4	4	4	3	5	5	5	5	5	5	5	51.117693861538	3.5
2	2	6	3	3	1	3	3	3	3	4	4	4	4	4	5	5	5	5	5	4	4	4	4	4	4	4	4	4	4	4	4	4	4	3	3	3	3	4	4	2	2	2	3	3	3	3	3	53.8877899202622	3
1	1	1	2	2	1	5	3	4	3	4	5	3	4	3	4	3	4	3	4	3	4	3	4	5	5	4	4	4	4	4	4	4	5	3	3	3	2	4	3	2	2	3	4	4	4	4	4	51.8612082640714	3.75
2	1	4	5	4	2	5	5	5	4	5	4	5	4	5	4	4	4	4	4	4	3	5	4	3	4	4	5	3	5	5	4	4	5	4	5	4	4	4	5	5	5	3	3	4	2	3	3	52.0159841302677	4.75
2	1	1	2	2	1	4	3	3	3	3	2	3	2	3	4	3	3	4	4	4	4	4	4	4	3	4	4	4	3	3	3	2	3	2	2	2	2	3	3	2	2	2	3	4	4	4	4	54.4559515135301	3.25
2	1	4	3	1	1	5	4	4	5	5	4	5	5	4	3	4	4	2	4	4	5	4	3	5	4	3	5	5	4	5	4	3	4	4	3	4	5	4	3	5	3	4	5	5	4	4	5	48.2323202192474	4.5
2	3	4	4	3	1	4	3	5	4	4	2	4	4	3	5	4	5	4	5	5	5	4	5	5	4	5	4	4	4	4	5	4	4	5	5	4	5	3	3	3	3	4	4	4	5	3	5	47.7315285101906	4
1	1	3	5	1	1	4	4	4	5	4	2	4	4	4	4	4	5	3	4	5	5	5	5	5	5	5	4	5	4	4	4	4	3	4	3	5	4	4	5	4	3	4	4	5	5	4	2	53.4209679941226	4.25
2	1	2	2	2	1	4	3	3	5	4	3	4	2	3	3	3	4	3	4	4	4	4	4	4	4	3	4	4	3	3	3	2	4	3	3	3	3	3	4	2	2	2	2	2	3	3	2	50.4690994702335	3.75
2	1	4	3	1	1	3	3	3	4	4	5	3	3	4	3	3	3	3	4	4	4	4	5	3	5	5	4	5	4	4	5	2	4	4	4	3	4	4	4	3	3	4	4	3	5	3	5	53.1029448508339	3.25
2	2	5	3	1	2	4	4	4	3	5	5	5	5	4	5	5	5	5	4	5	5	4	5	5	4	4	4	3	3	4	2	3	3	4	4	5	4	5	4	5	4	5	4	5	3	4	4	48.4909806617552	3.75
1	2	6	4	4	1	5	5	5	4	4	4	3	5	3	4	4	3	5	5	4	5	4	5	3	4	4	4	2	4	5	3	4	5	4	3	4	4	5	4	5	5	4	5	5	5	5	4	51.7434464855314	4.75
2	1	3	5	3	1	5	4	5	5	4	4	4	3	2	4	4	5	3	4	4	3	3	4	5	4	4	4	4	4	4	3	3	5	5	5	4	4	5	5	5	5	5	5	5	4	5	5	48.837505692575	4.75
1	1	4	3	5	1	3	2	4	4	5	5	5	5	5	5	5	5	5	5	3	4	3	3	3	5	4	5	5	4	4	4	4	4	4	4	4	4	5	4	5	5	5	5	4	5	5	4	50.575367148203	3.25
2	1	5	3	5	1	4	4	3	4	5	5	5	5	5	4	4	4	5	2	5	5	5	4	5	4	3	4	4	3	4	3	4	3	5	5	5	5	5	4	5	4	5	5	5	4	5	4	46.2461953975903	3.75
2	1	4	3	4	1	4	4	4	4	4	3	5	3	4	5	5	4	5	5	4	5	3	4	5	5	5	5	4	4	4	4	4	4	3	3	3	3	4	5	4	4	4	3	2	3	3	4	46.5141240455714	4
2	1	5	4	3	1	5	5	5	5	4	4	3	5	4	5	4	4	5	5	4	4	5	4	4	4	4	4	4	3	3	3	3	3	5	5	5	4	3	3	3	3	4	4	4	5	3	3	48.7534678313325	5
2	1	5	4	5	1	2	3	1	1	2	3	2	2	2	1	1	2	1	1	2	2	3	1	2	1	1	1	2	2	2	3	1	2	1	1	1	1	2	1	1	3	1	2	1	1	4	2	45.6208297032326	1.75
1	1	5	4	3	1	4	4	4	4	3	3	3	3	3	5	5	4	5	4	5	5	4	5	4	4	4	4	4	3	4	3	3	3	4	4	4	3	4	4	2	3	4	5	5	5	4	5	52.3641450595547	4
2	1	4	3	3	2	4	4	5	4	4	5	4	3	3	5	5	4	5	5	4	4	3	3	5	4	3	5	4	4	4	5	3	3	4	3	3	4	4	3	4	4	4	4	4	5	2	3	49.1803599035926	4.25
2	1	5	3	3	2	4	4	4	3	3	3	4	3	3	4	4	5	3	4	4	4	3	5	4	5	5	4	5	5	4	4	5	5	5	5	4	4	4	3	4	4	4	4	5	5	5	2	50.8347831256457	3.75
2	1	2	2	2	1	2	1	1	1	4	3	3	3	4	3	3	3	4	4	4	4	4	4	4	3	3	3	3	2	3	3	3	4	3	3	3	3	3	3	3	3	3	3	4	3	3	3	47.9747800759647	1.25
1	1	2	3	4	2	4	3	4	5	3	3	3	3	2	5	5	4	5	4	4	4	5	4	2	4	4	3	4	4	4	3	4	4	3	3	3	3	4	3	5	3	4	4	4	4	3	4	53.8310866550308	4
2	1	3	2	2	1	2	1	3	4	4	3	4	3	4	3	3	4	4	4	4	4	4	4	4	3	4	4	4	3	3	3	3	4	2	2	2	2	3	3	2	3	3	3	3	3	3	3	49.8085578636239	2.5
1	1	4	2	2	1	4	3	1	2	3	3	3	3	3	4	3	4	4	5	4	3	4	4	4	4	3	4	3	2	3	3	3	3	3	3	3	3	3	3	3	3	2	2	3	3	5	3	47.8951581435953	2.5
2	1	5	5	4	2	5	5	5	5	5	5	5	4	5	4	5	3	5	4	4	4	4	4	4	5	4	5	5	4	4	4	5	3	4	5	4	3	3	3	2	4	4	4	4	3	4	5	50.1203243987388	5
1	1	4	3	4	1	4	2	4	4	5	4	5	5	5	4	2	4	5	5	4	4	4	4	5	5	4	5	5	4	5	4	3	3	4	4	4	3	4	4	5	4	4	5	4	4	5	5	47.6804560983715	3.5
1	1	2	2	2	1	3	3	3	3	3	3	3	3	4	4	3	4	5	5	5	4	5	5	5	3	3	3	4	3	4	4	4	3	3	3	3	3	3	3	2	3	3	3	3	3	3	3	51.0971448150096	3
2	1	4	4	1	1	4	5	4	3	5	5	4	5	4	5	5	5	5	4	5	5	4	5	5	5	4	5	4	5	5	5	4	5	3	3	4	2	5	4	5	5	5	4	5	4	3	5	53.8348511064159	4
2	1	5	4	5	1	4	5	4	3	5	5	5	4	4	4	4	3	5	5	4	4	4	5	3	4	4	2	4	5	5	5	5	4	4	4	3	3	5	4	5	5	5	5	5	5	4	4	46.8447976371086	4
2	1	5	3	5	1	5	5	5	5	3	4	2	3	4	4	5	4	3	4	4	5	4	4	4	4	3	4	4	5	5	5	4	5	5	5	5	5	5	5	4	5	4	4	4	3	5	4	52.6509157488507	5
1	1	4	5	4	2	5	5	4	5	4	4	4	4	4	4	4	5	5	4	4	4	4	4	4	3	4	3	3	4	5	5	2	4	4	2	5	3	4	4	5	3	4	4	3	4	5	4	53.8166733488029	4.75
2	1	3	2	2	1	3	3	3	3	3	3	3	2	4	4	3	3	3	4	4	4	4	4	4	2	4	3	3	2	2	2	3	3	2	2	2	2	3	3	2	3	2	3	4	4	4	4	53.1484041233522	3
1	1	4	5	4	1	4	4	3	5	4	3	5	3	5	5	5	4	5	5	4	5	3	4	5	5	5	5	4	4	4	4	3	4	4	4	4	4	4	3	3	5	4	3	4	3	3	3	47.3866688949466	4
2	1	4	2	5	2	4	5	4	4	3	4	3	4	2	4	4	5	3	4	5	5	5	5	4	4	5	4	4	5	4	5	5	5	4	3	4	4	3	3	4	3	4	4	5	4	3	4	52.0294633103126	4.25
1	2	6	3	4	1	4	4	4	4	5	5	4	5	5	5	4	5	5	5	4	4	4	4	4	3	3	3	3	3	4	2	3	3	4	4	3	4	4	4	4	3	5	4	5	3	4	4	49.5033791633692	4
2	2	4	4	1	1	4	4	3	5	4	3	5	4	4	4	4	4	4	4	3	3	3	4	4	3	3	2	4	4	4	4	4	5	4	5	5	2	5	5	5	4	5	4	4	4	4	4	49.557926909617	4
2	1	4	4	5	2	3	2	3	3	3	4	3	3	2	4	4	4	4	5	4	5	3	4	4	4	4	3	5	4	3	5	4	4	4	4	3	4	4	3	3	4	5	3	3	3	3	3	49.8995700603402	2.75
2	1	5	4	5	1	5	5	5	4	5	5	5	5	5	4	4	4	5	3	3	3	3	2	4	5	5	5	5	5	5	5	5	5	4	4	4	4	5	5	4	5	5	4	4	4	4	4	50.5604135868948	4.75
2	1	4	2	1	2	4	4	3	4	5	5	5	5	4	4	3	3	4	4	4	4	2	5	3	5	5	4	5	5	5	5	4	5	4	5	4	4	4	4	3	5	4	4	4	4	3	5	48.2371912567506	3.75
2	1	6	3	1	1	4	4	4	3	3	3	4	2	3	5	5	4	5	4	3	3	3	3	3	5	5	4	5	4	3	4	5	4	3	3	3	4	4	4	5	4	4	4	4	4	4	4	48.2650061350348	3.75
2	1	4	3	1	1	4	4	4	4	3	3	2	4	3	4	4	3	4	5	4	4	3	4	4	5	5	5	5	3	4	3	2	4	3	3	3	4	4	4	4	4	5	4	4	4	4	5	47.1491843539443	4
1	1	3	2	2	1	3	3	2	3	4	3	4	4	4	2	2	2	4	4	4	4	4	4	4	3	3	3	3	4	4	4	4	4	4	3	3	3	3	3	2	2	2	4	4	4	4	4	44.731038301715	2.75
2	3	5	3	3	1	2	2	2	2	3	3	3	3	3	2	3	3	3	3	4	4	4	4	4	2	2	3	3	2	2	2	2	2	2	2	2	2	2	2	2	2	2	2	4	3	3	4	51.2874191481399	2
1	2	3	4	5	1	4	4	4	3	4	4	5	4	3	5	5	5	4	5	3	3	2	4	3	4	4	5	4	4	4	4	4	4	4	3	5	4	3	4	3	3	3	4	3	4	5	5	49.7519999621088	3.75
1	1	5	3	3	2	4	4	5	5	4	3	4	3	4	5	5	5	5	5	4	4	4	4	2	5	4	4	5	4	4	5	2	4	4	5	4	4	4	4	4	5	4	5	5	5	4	5	50.9327478218077	4.5
2	1	4	3	3	1	4	4	4	4	4	5	4	4	4	4	4	4	2	4	3	3	3	3	3	5	5	4	4	5	5	5	4	5	5	5	4	4	4	5	3	5	4	4	5	5	3	4	55.3591532991799	4
1	1	5	3	3	2	5	4	5	5	5	4	5	5	5	4	4	4	4	4	4	4	3	5	4	3	3	3	2	4	4	4	5	4	3	4	3	3	5	4	5	5	5	4	4	4	4	4	47.7688129404102	4.75
1	1	6	4	5	2	3	3	4	3	4	5	3	4	5	5	5	5	5	5	4	4	4	3	4	4	3	5	4	4	4	4	4	3	5	5	5	5	5	5	5	5	5	4	5	4	4	3	51.3730014480531	3.25
2	1	5	4	3	1	4	3	5	4	4	4	4	5	3	4	3	4	4	5	4	4	3	4	4	5	4	5	4	4	3	4	5	4	4	4	4	3	3	2	3	4	3	3	3	3	4	2	50.7468370686722	4
1	2	5	4	4	2	4	5	4	4	4	4	4	5	4	4	4	3	5	5	5	5	5	5	5	4	4	4	5	4	4	3	4	5	4	4	3	5	4	5	4	4	3	3	4	3	3	2	54.1013112444006	4.25
2	1	3	3	2	1	3	3	4	3	3	2	2	2	4	4	4	4	4	4	4	5	5	5	5	4	4	4	3	4	4	3	3	4	4	3	3	4	3	4	4	4	4	4	4	3	4	3	47.2469954445186	3.25
2	2	4	3	3	1	2	2	2	4	4	4	4	4	4	5	4	5	5	5	4	4	4	4	4	4	4	4	4	2	4	4	2	4	4	4	4	4	4	4	4	4	4	4	4	4	4	4	52.8739019338275	2.5
2	1	2	2	2	1	2	1	2	3	3	3	3	3	3	3	3	3	3	4	3	3	4	4	4	2	4	4	4	3	3	3	3	4	2	2	2	2	2	3	2	2	2	2	3	3	3	3	48.0266196894882	2
2	1	4	3	4	1	3	3	2	4	4	5	4	4	3	4	3	5	4	3	4	4	3	3	4	4	4	3	4	4	4	4	4	4	3	3	3	3	5	5	5	5	5	4	4	4	4	5	50.1111484048158	3
2	1	3	5	5	2	4	2	3	4	4	3	5	4	4	4	3	4	4	5	5	5	5	5	5	5	4	5	5	4	5	5	3	4	4	4	3	4	4	4	4	3	5	4	4	4	5	4	53.9363395980755	3.25
1	1	4	3	5	1	4	5	4	2	4	4	5	3	4	5	5	5	5	4	5	4	5	5	5	4	4	3	5	5	5	5	4	4	5	5	5	4	4	4	4	3	4	4	4	3	5	5	51.4827022504968	3.75
1	1	3	2	1	2	2	2	2	3	3	3	3	3	4	3	3	3	4	4	4	4	4	4	4	3	4	4	4	2	2	2	2	2	3	2	2	2	3	3	3	3	3	2	3	3	3	3	56.0198100424674	2.25
2	1	5	4	1	1	4	4	4	4	4	5	3	3	4	3	3	3	2	3	4	4	5	4	2	4	4	3	4	5	5	5	4	4	5	4	5	4	4	4	4	4	4	4	4	4	4	5	48.4372715595954	4
2	1	4	4	3	1	4	4	3	5	4	5	3	4	5	4	4	4	4	4	5	5	4	5	5	3	3	3	3	5	5	5	5	5	4	4	3	4	4	4	3	4	4	4	4	3	3	5	52.9497700952091	4
2	2	3	3	3	1	3	2	2	2	3	3	3	3	3	3	3	3	4	4	4	4	4	4	4	3	4	4	4	3	3	3	3	3	3	3	3	3	2	2	1	2	2	3	3	3	4	4	50.4478922613977	2.25
2	2	4	3	5	2	5	5	5	5	4	2	4	4	4	4	4	3	4	4	4	5	5	3	5	4	5	5	3	4	5	4	4	4	4	5	3	4	4	4	3	3	5	4	3	4	4	4	47.1438989905201	5
1	1	6	2	5	1	3	3	3	4	5	5	5	5	5	4	3	5	3	4	4	4	5	3	4	5	4	5	5	4	4	3	5	4	4	4	4	5	4	3	4	5	4	5	4	5	5	4	47.4737250060052	3.25
2	1	3	2	2	1	3	4	4	4	4	4	4	4	4	4	4	4	4	4	4	4	4	4	4	4	4	3	3	4	4	3	3	4	4	3	1	1	3	3	3	3	3	3	3	3	3	3	44.858948529286	3.75
1	1	4	5	1	1	3	3	3	3	4	4	5	4	4	5	5	4	5	5	5	5	5	5	4	3	4	4	3	4	3	3	5	3	5	5	5	4	4	5	4	4	4	4	4	4	4	4	46.0041714960013	3
1	2	6	4	1	1	5	5	5	4	3	4	3	3	3	3	4	3	3	3	4	5	3	2	4	4	4	3	3	3	3	3	3	3	3	3	3	2	3	3	4	3	3	4	4	4	4	4	50.0123087360566	4.75
2	1	4	4	5	1	1	2	1	1	1	1	1	1	1	2	4	2	2	4	1	1	1	2	1	1	1	1	1	1	2	1	2	1	2	2	2	2	1	1	1	2	1	1	1	1	1	1	57.8681013929102	1.25
1	1	4	3	1	1	3	4	3	3	3	4	3	3	4	5	4	4	5	5	5	4	5	4	5	4	4	4	4	5	4	5	4	5	5	5	5	5	5	5	5	4	5	4	4	3	4	5	51.5824306748229	3.25
1	1	5	3	1	1	4	4	3	5	5	4	5	4	5	3	3	3	3	3	4	4	4	4	4	5	5	5	5	4	5	4	4	3	5	5	5	5	4	5	4	4	4	5	4	5	5	5	50.5334591877888	4
1	2	2	4	5	1	3	3	3	3	3	3	3	2	3	3	4	2	2	3	4	4	4	4	4	3	3	4	2	4	4	3	4	3	3	4	3	3	4	4	4	3	5	4	3	4	5	4	49.2923518365265	3
1	2	6	3	5	2	3	3	3	3	5	4	4	5	5	5	5	5	5	5	4	5	5	4	3	4	3	4	4	5	5	4	5	5	4	4	5	4	5	5	5	5	5	5	5	4	4	5	49.8391289999775	3
2	1	3	4	1	2	4	2	4	5	5	5	4	5	5	4	5	5	3	4	4	5	5	3	4	4	4	3	5	5	5	5	5	4	5	5	5	5	5	5	4	4	5	4	4	4	4	5	50.9404594466369	3.75
2	1	2	2	2	1	3	2	2	3	3	2	2	2	3	3	2	2	3	4	4	4	4	4	4	2	3	2	2	2	3	2	3	3	2	2	2	2	2	2	2	2	2	2	3	3	2	3	49.2161856261377	2.5
2	2	3	4	4	1	4	4	5	4	4	3	4	5	4	4	4	5	4	3	5	5	5	5	4	4	4	3	4	4	3	4	4	2	4	3	4	3	4	4	5	4	5	4	3	5	3	4	51.6344324217636	4.25
1	1	4	4	1	2	5	5	5	4	5	4	5	5	4	5	4	5	5	5	5	4	5	5	5	5	5	5	5	4	3	5	3	3	4	4	5	4	4	3	4	5	4	4	4	3	5	3	50.0771043845924	4.75
1	2	6	4	4	2	2	2	3	4	1	2	1	1	1	1	1	1	2	1	2	2	1	1	2	1	1	1	1	2	1	3	1	2	2	2	3	1	1	1	2	1	1	2	2	2	2	2	44.9930284449705	2.75
1	1	4	2	1	1	4	4	3	5	5	4	5	4	5	4	4	4	3	4	4	4	5	3	4	3	3	3	3	4	4	4	4	4	3	3	2	3	3	4	3	3	3	3	3	3	3	3	49.1883335693429	4
2	1	3	2	2	1	5	5	5	5	4	4	4	3	3	3	3	3	3	3	5	5	5	5	5	5	4	4	5	5	4	4	4	5	3	5	4	4	4	4	4	4	4	4	4	5	4	4	45.5490502282569	5
1	1	5	4	4	1	5	4	5	5	4	3	5	4	4	4	4	4	4	4	3	3	3	4	2	4	2	4	4	4	4	4	3	4	4	4	4	4	4	3	4	3	4	5	4	5	4	5	48.9827967532885	4.75
2	1	2	3	4	1	4	3	5	5	5	4	4	5	5	3	3	3	3	3	4	4	4	4	4	4	4	4	4	4	4	4	4	4	3	3	3	3	3	3	4	3	2	4	4	5	3	4	48.432775218944	4.25
2	1	4	2	1	1	4	4	4	4	4	3	5	5	4	4	3	4	4	4	5	5	5	4	5	4	4	4	3	4	4	5	4	3	5	5	4	5	3	4	3	3	3	5	5	5	4	5	53.5387939275904	4
2	1	3	2	4	2	2	1	3	2	1	1	1	2	1	2	1	2	3	1	2	3	1	2	3	1	1	1	1	2	2	3	1	2	2	2	1	2	2	2	2	3	3	2	2	2	2	3	50.0266671997747	2
1	1	6	5	1	2	4	4	2	5	4	4	4	4	5	4	4	4	4	4	4	4	3	4	4	4	5	4	3	4	4	5	4	4	4	4	4	4	4	5	4	4	4	3	2	3	3	2	46.4108444392077	3.75
1	1	5	5	1	1	4	4	4	4	5	5	5	4	5	4	3	2	5	5	5	5	4	5	5	4	4	4	4	4	4	4	4	3	4	3	5	3	5	4	5	4	5	4	4	4	5	4	49.4407371434576	4
2	1	4	3	3	1	5	5	4	4	4	4	4	4	3	3	4	3	3	3	5	5	4	5	5	4	5	4	4	4	3	4	5	4	5	5	4	5	5	4	5	5	5	4	5	4	4	3	43.8673700183437	4.5
1	1	3	2	2	1	4	4	4	3	4	4	3	3	3	4	4	4	3	4	4	4	4	4	4	4	3	4	3	3	3	3	3	3	2	2	2	2	3	3	2	2	3	3	4	3	4	4	46.9735511998645	3.75
2	2	4	2	3	1	4	2	3	4	4	4	4	4	3	4	3	4	4	4	4	4	4	4	3	3	3	3	3	3	4	3	4	4	2	2	2	2	4	3	3	3	3	2	3	3	4	3	49.7088050237554	3.25
1	1	4	3	1	1	4	5	3	5	4	5	5	4	4	5	4	5	5	5	4	5	4	4	3	4	3	5	3	5	5	4	5	5	4	5	5	3	4	4	4	5	3	4	4	4	5	4	50.2773522662649	4.25
1	1	4	3	3	1	5	5	4	5	4	4	5	4	4	4	3	4	4	4	5	5	4	5	5	4	4	4	4	5	5	5	5	4	4	3	4	4	4	4	5	2	3	5	5	5	5	4	50.325997546148	4.75
2	1	4	4	1	1	5	5	5	4	4	4	4	4	4	5	5	4	5	4	5	5	5	4	5	3	3	4	3	4	4	4	3	5	5	4	5	5	4	4	3	4	4	4	3	3	5	4	56.5630910675222	4.75
1	2	3	3	2	1	4	2	3	4	4	3	4	3	4	2	3	4	4	4	4	4	4	4	4	4	4	4	4	3	3	4	4	4	3	2	2	3	3	4	3	3	2	3	4	4	4	4	48.3627746757408	3.25
1	1	2	2	2	1	3	2	2	3	3	2	2	2	3	3	2	2	3	3	4	4	4	4	4	2	2	2	3	2	2	2	2	2	2	2	2	2	2	2	2	2	2	2	2	2	2	2	51.6766485536703	2.5
1	1	6	2	2	1	3	3	3	2	4	3	4	3	4	3	3	3	4	4	4	4	4	4	4	4	3	4	4	3	4	3	4	4	3	2	2	2	3	3	3	3	3	2	2	4	3	3	45.9414162398628	2.75
1	3	5	3	1	2	5	5	5	5	5	4	5	5	5	4	4	3	4	4	5	5	5	4	5	5	5	4	5	4	4	4	4	5	4	2	4	4	4	3	4	4	4	5	5	5	5	5	54.7461997477776	5
1	3	6	4	3	1	3	3	4	2	4	4	3	4	4	2	3	3	4	4	3	4	4	4	4	4	3	4	4	5	5	5	4	5	3	3	4	4	4	4	3	4	4	4	4	3	4	4	52.0891437546173	3
1	1	4	3	1	2	5	4	5	5	5	4	5	5	4	4	4	3	4	4	4	4	5	5	2	4	4	4	3	4	4	4	3	4	5	5	5	5	5	4	4	5	5	4	5	4	4	4	47.3413655685187	4.75
2	3	2	4	3	1	5	4	5	5	5	4	4	5	5	5	4	5	5	5	4	4	3	3	5	4	4	5	5	4	5	5	5	5	5	5	5	5	4	5	3	3	4	3	4	4	4	4	47.5519584847245	4.75
2	1	3	5	3	1	4	4	4	4	4	4	4	5	4	4	5	5	4	2	5	4	5	5	5	4	4	4	4	4	4	4	4	4	4	4	3	5	5	5	5	4	4	3	3	3	3	4	49.0886795121296	4
2	1	3	2	1	2	4	2	3	4	4	4	3	3	3	2	3	4	4	4	4	4	4	4	4	4	4	4	4	3	3	3	3	3	2	2	2	2	3	3	3	3	3	3	3	3	3	3	46.6698695061939	3.25
1	3	4	4	3	1	3	4	3	2	4	2	3	4	2	3	4	4	4	2	3	3	4	3	2	3	4	3	2	3	3	3	2	3	3	2	2	3	3	2	2	3	3	3	2	3	3	3	50.6114595926744	3
1	1	2	3	4	2	4	4	4	4	4	4	4	3	4	4	5	3	4	4	3	3	3	4	3	3	3	3	4	3	3	3	4	3	4	4	4	3	5	5	5	5	5	4	4	4	3	4	53.2961967431451	4
2	1	3	2	1	2	3	2	2	4	4	3	3	3	3	4	4	4	3	4	4	4	4	4	4	3	3	4	4	3	3	3	3	4	3	2	2	2	3	4	3	3	3	3	4	4	4	3	50.0054802254718	2.75
1	1	6	2	1	2	3	4	2	3	3	3	3	3	4	2	2	3	3	4	4	4	4	3	3	3	3	3	3	2	2	2	2	2	2	3	3	3	2	2	4	3	4	3	3	3	3	3	45.3639102736088	3
2	1	1	2	2	2	4	2	4	4	4	4	4	3	4	3	4	4	4	4	4	4	4	4	4	4	4	4	4	3	3	3	4	4	3	3	3	3	4	4	3	1	3	3	3	3	3	3	45.8222986175217	3.5
2	1	4	3	5	1	5	5	4	4	5	5	5	5	5	5	5	5	4	5	4	3	4	5	4	4	3	5	5	4	4	3	4	5	5	5	5	4	5	5	5	5	4	4	5	5	3	4	50.4774623360863	4.5
1	1	4	4	4	1	4	3	5	5	5	5	4	5	5	5	5	5	4	5	4	3	4	3	5	5	4	5	5	5	5	4	5	5	5	5	5	4	4	3	4	5	5	4	4	4	5	4	56.7686701784969	4.25
1	1	4	2	4	1	4	4	4	4	5	5	5	5	5	4	5	5	4	3	4	4	4	4	4	5	4	5	5	5	5	5	5	5	5	5	5	5	4	3	4	3	5	4	5	3	5	5	51.7973061024796	4
2	1	4	3	4	1	4	5	4	4	4	4	4	4	5	5	4	5	5	5	4	3	4	5	4	5	5	5	5	4	4	4	4	5	3	3	3	3	4	4	4	4	4	4	3	3	4	4	45.4764274081777	4.25
2	2	3	3	3	1	4	3	3	3	3	3	3	3	3	4	4	4	4	4	4	4	4	4	4	4	4	4	4	4	4	4	4	4	2	2	2	2	4	4	3	3	3	4	4	4	4	4	49.8001953578684	3.25
2	1	2	2	2	1	2	2	2	2	4	3	3	3	3	3	3	3	3	4	3	3	3	3	3	3	3	3	3	2	2	2	2	4	4	2	2	2	2	2	2	2	2	2	2	2	2	2	48.2270394268589	2
2	1	1	2	2	1	4	3	2	3	3	3	3	3	4	4	3	4	4	4	4	4	4	4	4	3	4	4	4	2	3	3	4	4	3	3	3	3	2	3	2	2	3	3	3	3	3	3	49.881740623295	3
1	1	6	2	4	2	4	5	4	4	4	4	4	4	4	4	4	3	5	3	4	4	3	5	4	4	4	5	3	4	4	4	4	4	4	4	5	4	5	5	4	5	5	3	3	3	3	3	49.4937143663561	4.25
2	1	3	2	2	1	5	4	4	4	5	3	3	3	4	4	4	4	4	5	4	4	4	4	4	4	4	4	4	3	3	4	3	5	3	3	3	3	3	3	3	3	3	3	4	3	3	3	51.1595043194313	4.25
2	1	3	2	2	1	3	2	4	4	4	4	4	4	4	4	4	4	4	4	4	4	4	4	4	4	4	4	4	3	3	3	3	4	3	2	2	2	4	4	4	4	4	4	4	4	4	4	51.972751345518	3.25
2	2	4	3	3	1	3	3	3	3	3	3	3	4	4	4	4	3	3	3	3	3	3	3	3	3	3	3	3	2	2	2	2	2	3	2	2	2	2	2	2	2	2	2	2	2	2	2	49.0620671721254	3
2	1	1	2	2	1	4	1	3	3	4	4	4	3	4	4	4	3	4	4	4	4	5	4	4	4	3	4	4	4	3	4	4	4	4	3	4	4	4	3	4	4	4	4	4	5	4	4	50.820918366395	2.75
1	1	4	3	1	1	4	4	4	4	4	4	4	3	4	4	2	4	4	4	5	4	4	5	5	4	4	4	4	4	4	4	4	2	4	5	4	3	4	5	5	4	3	4	4	4	4	4	50.5849449952271	4
1	1	3	2	1	2	4	1	2	4	4	3	4	3	3	4	4	4	4	4	4	4	4	4	4	3	3	3	4	3	3	3	4	3	3	3	3	3	3	3	3	3	3	3	3	3	3	3	50.7112493411753	2.75
1	1	1	5	1	2	3	3	3	4	4	4	5	3	5	4	3	5	3	4	4	4	5	4	4	4	4	4	4	4	4	3	4	5	4	5	5	4	4	4	4	4	4	4	5	3	4	5	52.9625953039614	3.25
2	1	2	2	2	1	5	4	4	2	4	4	4	4	3	3	2	3	4	3	3	4	4	3	3	4	3	3	4	4	3	4	3	4	4	3	4	3	4	3	3	4	3	3	4	4	3	3	51.8320609984354	3.75
1	1	6	2	3	1	4	4	4	4	4	5	4	3	5	5	5	5	4	5	5	5	5	5	5	5	4	5	5	4	3	4	4	5	5	5	5	5	5	5	5	5	5	4	5	4	3	4	53.7619568034507	4
2	3	5	4	3	1	3	3	4	3	4	3	3	2	4	4	4	4	3	3	3	4	5	4	4	4	4	3	4	4	3	3	4	3	2	4	4	4	4	4	3	4	3	3	3	4	4	3	47.8715924609523	3.25
2	1	2	2	2	2	4	3	1	4	4	3	4	4	4	5	5	5	4	4	4	4	4	4	4	4	4	4	4	4	4	4	4	4	4	3	3	3	4	4	4	4	4	4	4	4	4	4	47.171796728176	3
2	1	1	2	2	1	3	4	4	4	4	2	3	4	4	4	4	4	4	4	4	4	4	5	4	4	3	4	4	3	3	3	3	4	3	2	3	3	3	3	3	3	3	3	4	4	4	4	49.7837064912398	3.75
2	2	6	3	2	1	4	3	3	3	3	3	3	3	3	3	3	3	3	3	3	3	3	3	3	3	3	3	3	3	3	3	4	4	2	2	2	2	2	2	2	2	2	2	4	4	2	4	47.4240007362184	3.25
1	1	4	4	5	2	1	2	1	1	1	1	1	2	1	2	1	2	2	3	1	1	1	2	1	1	1	1	1	1	1	2	1	1	2	2	2	2	2	2	3	3	1	1	1	1	1	1	45.6910134987655	1.25
2	2	6	3	3	1	3	3	2	3	4	4	3	3	3	4	4	4	4	4	3	3	3	3	3	4	4	3	3	3	3	3	4	4	3	3	3	3	3	3	3	3	3	2	2	2	2	2	47.7251701784659	2.75
2	2	4	2	3	1	3	3	2	4	4	3	4	3	4	4	4	4	4	3	3	3	4	3	4	4	4	3	4	3	4	3	3	3	3	2	2	3	2	3	3	3	3	3	3	3	3	3	53.4181785684655	3
2	1	6	4	1	2	4	4	4	3	4	4	4	4	4	4	4	5	4	4	3	3	3	3	3	4	4	4	4	4	4	4	3	4	4	4	3	4	3	2	3	4	3	4	3	3	5	4	46.7891224799086	3.75
2	1	3	2	2	2	3	3	3	3	3	3	3	3	3	3	4	4	4	4	4	4	4	4	4	4	4	4	4	2	3	4	4	3	3	4	2	4	4	4	4	3	4	4	4	4	3	3	50.3645509301238	3
2	1	3	2	2	2	4	3	4	3	4	3	4	3	4	4	4	4	3	3	3	3	4	4	4	4	4	3	4	4	3	3	4	4	3	3	3	3	3	4	2	2	4	4	4	3	3	4	47.7398202295364	3.5
1	1	3	3	3	1	2	2	2	3	2	2	2	3	3	2	3	4	2	3	2	2	4	3	2	3	2	3	3	2	2	2	2	2	3	3	3	3	2	3	3	2	3	2	3	3	3	2	49.8358018798551	2.25
2	1	2	2	1	1	4	3	2	2	3	3	3	3	3	3	3	3	3	4	2	4	3	3	3	3	3	3	3	3	3	3	2	2	2	2	2	2	2	3	2	3	2	3	2	3	2	3	46.6077642905526	2.75
2	1	4	2	2	1	4	4	4	4	2	4	4	4	4	4	2	4	4	4	4	3	4	4	4	4	4	4	3	4	3	4	4	4	4	3	4	4	4	4	4	4	3	4	4	4	2	4	56.6397780502818	4
2	1	3	2	2	1	4	3	3	4	4	3	4	3	3	4	4	4	4	4	4	4	4	4	4	4	4	3	4	3	4	4	4	4	2	3	2	3	4	3	3	3	4	3	4	4	4	4	52.2165153274923	3.5
1	2	4	4	5	2	1	2	1	1	1	1	1	1	1	2	2	2	3	1	1	1	1	1	1	1	1	2	1	1	1	1	1	1	1	1	1	2	2	2	1	1	2	2	2	3	2	1	47.288360769416	1.25
2	1	3	2	2	1	4	4	4	4	5	3	4	4	3	4	4	3	4	4	3	3	3	4	4	4	4	4	4	4	4	4	4	4	4	4	4	4	4	3	2	2	4	4	4	4	4	4	48.651755306662	4
1	1	4	4	1	1	4	4	4	4	5	5	5	5	4	4	5	4	4	4	5	4	5	5	4	5	5	5	5	4	4	3	4	5	4	5	4	3	4	4	4	4	5	4	4	4	5	4	47.5469457144935	4
1	1	5	3	1	1	3	4	4	4	4	4	4	4	4	4	4	4	4	4	4	4	4	4	4	3	3	3	3	3	3	3	3	4	3	3	3	3	3	3	2	3	3	3	3	3	3	3	49.92334150286	3.75
[truncated: 8 more columns]
